# Supplementary material for: (E)-2-[(2-Amino­phen­yl)imino­meth­yl]-4,6-di-tert-butyl­phenol
Source: Acta Crystallogr Sect E Struct Rep Online. 2012 Sep 15;68(Pt 10):o2942. doi: 10.1107/S1600536812038615 (PMC3470314; doi:10.1107/S1600536812038615)
Supplement: Supplementary file 1 [file e-68-o2942-sup1.cif]

##############################################################################
#                                                                            #
# This CIF contains the data in a paper accepted for publication in          #
# Acta Crystallographica Section E. It conforms to the requirements of       #
# Notes for Authors for Acta Crystallographica Section E, and has been       #
# peer reviewed under the auspices of the IUCr Commission on Journals.       #
#                                                                            #
# Full details of the Crystallographic Information File format               #
# are given in the paper "The Crystallographic Information File (CIF):       #
# a New Standard Archive File for Crystallography" by S. R. Hall, F. H.      #
# Allen and I. D. Brown [Acta Cryst. (1991), A47, 655-685].                  #
#                                                                            #
# The current version of the core CIF dictionary is obtainable from          #
# ftp://ftp.iucr.org/pub/cif_core.dic.                                       #
#                                                                            #
# Software is freely available for graphical display of the structure(s)     #
# in this CIF. For information consult the CIF software page                 #
# http://www.iucr.org/resources/cif/software.                                #
#                                                                            #
# This file may be used for bona fide research purposes within the           #
# scientific community so long as proper attribution is given to the journal # 
# article from which it was obtained.                                        #
#                                                                            #
##############################################################################
data_I
_audit_creation_method     SHELXL97
_chemical_name_systematic
;
(<i>E</i>)-2-[(2-Aminophenyl)iminomethyl]-4,6-di-<i>tert</i>-butylphenol
;
_chemical_name_common     ?
_chemical_formula_moiety     'C21 H28 N2 O'
_chemical_formula_sum     'C21 H28 N2 O'
_chemical_formula_iupac     'C21 H28 N2 O'
_chemical_formula_weight     324.45
_chemical_melting_point     ?
_symmetry_cell_setting     monoclinic
_symmetry_space_group_name_H-M     'P 21'
_symmetry_space_group_name_Hall     'P 2yb'
loop_
    _symmetry_equiv_pos_as_xyz
    'x, y, z'
    '-x, y+1/2, -z'
_cell_length_a     10.898(5)
_cell_length_b     6.230(3)
_cell_length_c     15.095(8)
_cell_angle_alpha     90.00
_cell_angle_beta     108.928(6)
_cell_angle_gamma     90.00
_cell_volume     969.5(8)
_cell_formula_units_Z     2
_cell_measurement_reflns_used     2451
_cell_measurement_theta_min     1.91
_cell_measurement_theta_max     26.55
_cell_measurement_temperature     296(2)
_exptl_crystal_description     stick
_exptl_crystal_colour     orange
_exptl_crystal_size_max     0.38
_exptl_crystal_size_mid     0.26
_exptl_crystal_size_min     0.20
_exptl_crystal_density_diffrn     1.111
_exptl_crystal_density_meas     ?
_exptl_crystal_density_method     'not measured'
_exptl_crystal_F_000     352
_exptl_absorpt_coefficient_mu     0.068
_exptl_absorpt_correction_type     multi-scan
_exptl_absorpt_process_details     '(SADABS; Sheldrick, 2004)'
_exptl_absorpt_correction_T_min     0.979
_exptl_absorpt_correction_T_max     0.986
_exptl_special_details
;
;
_diffrn_ambient_temperature     296(2)
_diffrn_radiation_type     MoK\a
_diffrn_radiation_wavelength     0.71073
_diffrn_radiation_source     'fine-focus sealed tube'
_diffrn_radiation_monochromator     graphite
_diffrn_measurement_device_type     'Bruker SMART 1K CCD area-detector'
_diffrn_measurement_method     'thin-slice \w'
_diffrn_detector_area_resol_mean     ?
_diffrn_reflns_number     3718
_diffrn_reflns_av_R_equivalents     0.0254
_diffrn_reflns_av_sigmaI/netI     0.0289
_diffrn_reflns_theta_min     1.98
_diffrn_reflns_theta_max     22.19
_diffrn_reflns_theta_full     22.19
_diffrn_measured_fraction_theta_max     0.996
_diffrn_measured_fraction_theta_full     0.996
_diffrn_reflns_limit_h_min     -11
_diffrn_reflns_limit_h_max     11
_diffrn_reflns_limit_k_min     -6
_diffrn_reflns_limit_k_max     6
_diffrn_reflns_limit_l_min     -10
_diffrn_reflns_limit_l_max     16
_diffrn_standards_number     ?
_diffrn_standards_interval_count     ?
_diffrn_standards_interval_time     ?
_diffrn_standards_decay_%     ?
_refine_special_details
;
Refinement of <i>F</i>^2^ against ALL reflections. The weighted <i>R</i>-factor
<i>wR</i> and goodness of fit <i>S</i> are based on <i>F</i>^2^, conventional
<i>R</i>-factors <i>R</i> are based on <i>F</i>, with <i>F</i> set to zero for
negative <i>F</i>^2^. The threshold expression of <i>F</i>^2^ >
\s(<i>F</i>^2^) is used only for calculating <i>R</i>-factors(gt) <i>etc</i>.
and is not relevant to the choice of reflections for refinement.
<i>R</i>-factors based on <i>F</i>^2^ are statistically about twice as large
as those based on <i>F</i>, and <i>R</i>- factors based on ALL data will be
even larger.
;
_reflns_number_total     1357
_reflns_number_gt     1224
_reflns_threshold_expression     I>2sigma(I)
_refine_ls_structure_factor_coef     Fsqd
_refine_ls_matrix_type     full
_refine_ls_R_factor_all     0.0481
_refine_ls_R_factor_gt     0.0438
_refine_ls_wR_factor_gt     0.1232
_refine_ls_wR_factor_ref     0.1285
_refine_ls_goodness_of_fit_ref     1.099
_refine_ls_restrained_S_all     1.098
_refine_ls_number_reflns     1357
_refine_ls_number_parameters     218
_refine_ls_number_restraints     1
_refine_ls_hydrogen_treatment     constr
_refine_ls_weighting_scheme     calc
_refine_ls_weighting_details
         'calc w=1/[\s^2^(Fo^2^)+(0.0864P)^2^+0.0703P] where P=(Fo^2^+2Fc^2^)/3'
_atom_sites_solution_hydrogens     geom
_atom_sites_solution_primary     direct
_atom_sites_solution_secondary     difmap
_refine_ls_shift/su_max     0.000
_refine_ls_shift/su_mean     0.000
_refine_diff_density_max     0.224
_refine_diff_density_min     -0.149
_refine_ls_extinction_method     'SHELXL97 (Sheldrick, 2008)'
_refine_ls_extinction_coef     0.018(7)
_refine_ls_extinction_expression
                                  'Fc^*^=kFc[1+0.001xFc^2^\l^3^/sin(2\q)]^-1/4^'
loop_
    _atom_type_symbol
    _atom_type_description
    _atom_type_scat_dispersion_real
    _atom_type_scat_dispersion_imag
    _atom_type_scat_source
    'C' 'C' 0.0033 0.0016
                         'International Tables Vol C Tables 4.2.6.8 and 6.1.1.4'
    'H' 'H' 0.0000 0.0000
                         'International Tables Vol C Tables 4.2.6.8 and 6.1.1.4'
    'N' 'N' 0.0061 0.0033
                         'International Tables Vol C Tables 4.2.6.8 and 6.1.1.4'
    'O' 'O' 0.0106 0.0060
                         'International Tables Vol C Tables 4.2.6.8 and 6.1.1.4'
_computing_data_collection     'SMART (Bruker, 2001)'
_computing_cell_refinement     'SAINT (Bruker, 2001)'
_computing_data_reduction     'SAINT (Bruker, 2001)'
_computing_structure_solution     'SHELXS97 (Sheldrick, 2008)'
_computing_structure_refinement     'SHELXL97 (Sheldrick, 2008)'
_computing_molecular_graphics     'SHELXTL (Sheldrick, 2008)'
_computing_publication_material
                                  'SHELXTL (Sheldrick, 2008) and local programs'
loop_
    _atom_site_type_symbol
    _atom_site_label
    _atom_site_fract_x
    _atom_site_fract_y
    _atom_site_fract_z
    _atom_site_U_iso_or_equiv
    _atom_site_adp_type
    _atom_site_calc_flag
    _atom_site_refinement_flags
    _atom_site_occupancy
    _atom_site_symmetry_multiplicity
    _atom_site_disorder_assembly
    _atom_site_disorder_group
    O O1 0.5353(2) 0.2087(4) 0.80055(16) 0.0705(8) Uani d . 1 1 . .
    H H1A 0.5635 0.3048 0.8389 0.106 Uiso calc R 1 1 . .
    N N1 0.6999(3) 0.4874(5) 0.9023(2) 0.0643(8) Uani d . 1 1 . .
    C C7 0.6019(3) -0.0180(6) 0.6967(2) 0.0588(9) Uani d . 1 1 . .
    C C6 0.7034(3) -0.0771(7) 0.6648(2) 0.0603(9) Uani d . 1 1 . .
    H H6A 0.6874 -0.1838 0.6193 0.072 Uiso calc R 1 1 . .
    C C13 0.7507(3) 0.2450(6) 0.7952(2) 0.0576(9) Uani d . 1 1 . .
    C C12 0.6285(3) 0.1469(6) 0.7643(2) 0.0587(9) Uani d . 1 1 . .
    C C5 0.8277(3) 0.0122(7) 0.6961(2) 0.0587(9) Uani d . 1 1 . .
    C C14 0.8484(3) 0.1742(7) 0.7605(2) 0.0629(10) Uani d . 1 1 . .
    H H14A 0.9295 0.2392 0.7818 0.075 Uiso calc R 1 1 . .
    C C3 0.9334(3) -0.0683(7) 0.6571(3) 0.0670(10) Uani d . 1 1 . .
    C C15 0.7804(3) 0.4156(6) 0.8635(2) 0.0646(10) Uani d . 1 1 . .
    H H15A 0.8626 0.4771 0.8803 0.078 Uiso calc R 1 1 . .
    C C8 0.4673(3) -0.1218(7) 0.6579(2) 0.0669(11) Uani d . 1 1 . .
    C C4 1.0650(4) 0.0253(13) 0.7108(4) 0.126(2) Uani d . 1 1 . .
    H H4A 1.0608 0.1791 0.7071 0.189 Uiso calc R 1 1 . .
    H H4B 1.1284 -0.0257 0.6841 0.189 Uiso calc R 1 1 . .
    H H4C 1.0892 -0.0183 0.7752 0.189 Uiso calc R 1 1 . .
    C C16 0.7344(3) 0.6617(6) 0.9657(2) 0.0634(10) Uani d . 1 1 . .
    C C21 0.6777(4) 0.6701(8) 1.0365(2) 0.0738(11) Uani d . 1 1 . .
    C C17 0.8160(4) 0.8258(7) 0.9580(3) 0.0790(12) Uani d . 1 1 . .
    H H17A 0.8523 0.8223 0.9102 0.095 Uiso calc R 1 1 . .
    N N2 0.5933(4) 0.5117(8) 1.0433(3) 0.1113(15) Uani d . 1 1 . .
    H H2A 0.5580 0.5178 1.0866 0.134 Uiso calc R 1 1 . .
    H H2B 0.5758 0.4066 1.0043 0.134 Uiso calc R 1 1 . .
    C C20 0.7066(4) 0.8395(9) 1.0986(3) 0.0887(14) Uani d . 1 1 . .
    H H20A 0.6707 0.8450 1.1466 0.106 Uiso calc R 1 1 . .
    C C18 0.8438(4) 0.9946(8) 1.0206(3) 0.0912(13) Uani d . 1 1 . .
    H H18A 0.8998 1.1033 1.0157 0.109 Uiso calc R 1 1 . .
    C C2 0.9446(5) -0.3129(9) 0.6651(4) 0.1065(16) Uani d . 1 1 . .
    H H2C 0.8623 -0.3766 0.6316 0.160 Uiso calc R 1 1 . .
    H H2D 0.9695 -0.3538 0.7298 0.160 Uiso calc R 1 1 . .
    H H2E 1.0088 -0.3617 0.6388 0.160 Uiso calc R 1 1 . .
    C C9 0.4638(4) -0.2935(10) 0.5856(4) 0.1117(19) Uani d . 1 1 . .
    H H9A 0.5266 -0.4026 0.6137 0.168 Uiso calc R 1 1 . .
    H H9B 0.4838 -0.2300 0.5340 0.168 Uiso calc R 1 1 . .
    H H9C 0.3789 -0.3564 0.5636 0.168 Uiso calc R 1 1 . .
    C C19 0.7882(4) 1.0003(10) 1.0899(3) 0.0961(15) Uani d . 1 1 . .
    H H19A 0.8059 1.1147 1.1317 0.115 Uiso calc R 1 1 . .
    C C11 0.3664(3) 0.0476(9) 0.6095(3) 0.0846(14) Uani d . 1 1 . .
    H H11A 0.3904 0.1140 0.5601 0.127 Uiso calc R 1 1 . .
    H H11B 0.3624 0.1547 0.6543 0.127 Uiso calc R 1 1 . .
    H H11C 0.2831 -0.0193 0.5838 0.127 Uiso calc R 1 1 . .
    C C1 0.8970(4) -0.0129(12) 0.5548(3) 0.116(2) Uani d . 1 1 . .
    H H1C 0.8888 0.1400 0.5473 0.174 Uiso calc R 1 1 . .
    H H1D 0.8158 -0.0796 0.5213 0.174 Uiso calc R 1 1 . .
    H H1E 0.9631 -0.0636 0.5307 0.174 Uiso calc R 1 1 . .
    C C10 0.4275(4) -0.2250(8) 0.7362(3) 0.0870(13) Uani d . 1 1 . .
    H H10A 0.4906 -0.3310 0.7675 0.130 Uiso calc R 1 1 . .
    H H10B 0.3443 -0.2921 0.7101 0.130 Uiso calc R 1 1 . .
    H H10C 0.4227 -0.1167 0.7802 0.130 Uiso calc R 1 1 . .
loop_
    _atom_site_aniso_label
    _atom_site_aniso_U_11
    _atom_site_aniso_U_22
    _atom_site_aniso_U_33
    _atom_site_aniso_U_12
    _atom_site_aniso_U_13
    _atom_site_aniso_U_23
    O1 0.0581(13) 0.0762(17) 0.0891(16) -0.0028(14) 0.0405(13) -0.0106(15)
    N1 0.0622(17) 0.067(2) 0.0671(17) 0.0028(16) 0.0262(14) -0.0019(17)
    C7 0.0492(17) 0.062(2) 0.0684(19) 0.0013(17) 0.0239(15) 0.0010(19)
    C6 0.0470(18) 0.068(2) 0.070(2) -0.0007(17) 0.0236(15) -0.010(2)
    C13 0.0491(18) 0.062(2) 0.0648(19) -0.0041(16) 0.0224(15) 0.0008(18)
    C12 0.0481(18) 0.068(2) 0.0668(19) 0.0069(17) 0.0280(15) 0.004(2)
    C5 0.0445(17) 0.065(2) 0.069(2) 0.0028(18) 0.0222(15) 0.003(2)
    C14 0.0468(17) 0.071(2) 0.074(2) -0.0040(18) 0.0243(16) 0.001(2)
    C3 0.050(2) 0.075(3) 0.081(2) 0.0068(19) 0.0296(17) 0.001(2)
    C15 0.0577(19) 0.068(2) 0.069(2) -0.0031(19) 0.0217(17) -0.001(2)
    C8 0.0463(18) 0.081(3) 0.076(2) -0.0073(19) 0.0246(16) -0.008(2)
    C4 0.051(2) 0.154(5) 0.174(5) -0.001(3) 0.039(3) -0.047(5)
    C16 0.0574(19) 0.064(2) 0.065(2) 0.005(2) 0.0137(16) -0.001(2)
    C21 0.065(2) 0.088(3) 0.065(2) 0.009(2) 0.0157(18) -0.005(2)
    C17 0.076(2) 0.075(3) 0.081(3) 0.001(2) 0.018(2) 0.000(2)
    N2 0.110(3) 0.137(4) 0.110(3) -0.035(3) 0.068(2) -0.031(3)
    C20 0.075(3) 0.104(4) 0.084(3) 0.010(3) 0.020(2) -0.018(3)
    C18 0.078(2) 0.074(3) 0.103(3) 0.001(2) 0.004(2) -0.002(3)
    C2 0.090(3) 0.089(3) 0.151(4) 0.014(3) 0.052(3) -0.001(4)
    C9 0.068(2) 0.133(5) 0.139(4) -0.033(3) 0.039(3) -0.061(4)
    C19 0.088(3) 0.098(4) 0.083(3) 0.017(3) 0.001(2) -0.025(3)
    C11 0.0501(19) 0.115(4) 0.087(3) -0.003(2) 0.0198(18) 0.015(3)
    C1 0.096(3) 0.162(6) 0.111(3) 0.032(4) 0.063(3) 0.026(4)
    C10 0.069(2) 0.091(3) 0.101(3) -0.014(2) 0.027(2) 0.013(3)
_geom_special_details
;
All e.s.d.'s (except the e.s.d. in the dihedral angle between two l.s. planes)
are estimated using the full covariance matrix. The cell e.s.d.'s are taken
into account individually in the estimation of e.s.d.'s in distances, angles
and torsion angles; correlations between e.s.d.'s in cell parameters are only
used when they are defined by crystal symmetry. An approximate (isotropic)
treatment of cell e.s.d.'s is used for estimating e.s.d.'s involving l.s.
planes.
;
loop_
    _geom_bond_atom_site_label_1
    _geom_bond_atom_site_label_2
    _geom_bond_site_symmetry_2
    _geom_bond_distance
    _geom_bond_publ_flag
    O1 C12 . 1.357(4) ?
    O1 H1A . 0.8200 ?
    N1 C15 . 1.284(4) ?
    N1 C16 . 1.416(5) ?
    C7 C6 . 1.393(4) ?
    C7 C12 . 1.410(5) ?
    C7 C8 . 1.534(5) ?
    C6 C5 . 1.397(4) ?
    C6 H6A . 0.9300 ?
    C13 C12 . 1.400(5) ?
    C13 C14 . 1.401(5) ?
    C13 C15 . 1.442(5) ?
    C5 C14 . 1.368(5) ?
    C5 C3 . 1.537(5) ?
    C14 H14A . 0.9300 ?
    C3 C1 . 1.504(6) ?
    C3 C4 . 1.517(6) ?
    C3 C2 . 1.530(7) ?
    C15 H15A . 0.9300 ?
    C8 C9 . 1.520(6) ?
    C8 C11 . 1.528(6) ?
    C8 C10 . 1.526(6) ?
    C4 H4A . 0.9600 ?
    C4 H4B . 0.9600 ?
    C4 H4C . 0.9600 ?
    C16 C17 . 1.384(6) ?
    C16 C21 . 1.399(5) ?
    C21 N2 . 1.376(6) ?
    C21 C20 . 1.378(6) ?
    C17 C18 . 1.379(6) ?
    C17 H17A . 0.9300 ?
    N2 H2A . 0.8600 ?
    N2 H2B . 0.8600 ?
    C20 C19 . 1.373(7) ?
    C20 H20A . 0.9300 ?
    C18 C19 . 1.370(6) ?
    C18 H18A . 0.9300 ?
    C2 H2C . 0.9600 ?
    C2 H2D . 0.9600 ?
    C2 H2E . 0.9600 ?
    C9 H9A . 0.9600 ?
    C9 H9B . 0.9600 ?
    C9 H9C . 0.9600 ?
    C19 H19A . 0.9300 ?
    C11 H11A . 0.9600 ?
    C11 H11B . 0.9600 ?
    C11 H11C . 0.9600 ?
    C1 H1C . 0.9600 ?
    C1 H1D . 0.9600 ?
    C1 H1E . 0.9600 ?
    C10 H10A . 0.9600 ?
    C10 H10B . 0.9600 ?
    C10 H10C . 0.9600 ?
loop_
    _geom_angle_atom_site_label_1
    _geom_angle_atom_site_label_2
    _geom_angle_atom_site_label_3
    _geom_angle_site_symmetry_1
    _geom_angle_site_symmetry_3
    _geom_angle
    _geom_angle_publ_flag
    C12 O1 H1A . . 109.5 ?
    C15 N1 C16 . . 120.3(3) ?
    C6 C7 C12 . . 116.3(3) ?
    C6 C7 C8 . . 121.6(3) ?
    C12 C7 C8 . . 122.0(3) ?
    C7 C6 C5 . . 124.7(3) ?
    C7 C6 H6A . . 117.6 ?
    C5 C6 H6A . . 117.6 ?
    C12 C13 C14 . . 119.6(3) ?
    C12 C13 C15 . . 121.9(3) ?
    C14 C13 C15 . . 118.5(3) ?
    O1 C12 C13 . . 119.8(3) ?
    O1 C12 C7 . . 119.5(3) ?
    C13 C12 C7 . . 120.6(3) ?
    C14 C5 C6 . . 116.9(3) ?
    C14 C5 C3 . . 122.8(3) ?
    C6 C5 C3 . . 120.3(3) ?
    C5 C14 C13 . . 121.9(3) ?
    C5 C14 H14A . . 119.1 ?
    C13 C14 H14A . . 119.1 ?
    C1 C3 C4 . . 110.4(4) ?
    C1 C3 C2 . . 107.3(5) ?
    C4 C3 C2 . . 107.6(4) ?
    C1 C3 C5 . . 109.7(3) ?
    C4 C3 C5 . . 111.5(3) ?
    C2 C3 C5 . . 110.2(4) ?
    N1 C15 C13 . . 123.7(3) ?
    N1 C15 H15A . . 118.2 ?
    C13 C15 H15A . . 118.2 ?
    C9 C8 C11 . . 107.2(3) ?
    C9 C8 C10 . . 108.2(4) ?
    C11 C8 C10 . . 108.6(3) ?
    C9 C8 C7 . . 111.7(3) ?
    C11 C8 C7 . . 110.0(4) ?
    C10 C8 C7 . . 111.0(3) ?
    C3 C4 H4A . . 109.5 ?
    C3 C4 H4B . . 109.5 ?
    H4A C4 H4B . . 109.5 ?
    C3 C4 H4C . . 109.5 ?
    H4A C4 H4C . . 109.5 ?
    H4B C4 H4C . . 109.5 ?
    C17 C16 C21 . . 119.4(4) ?
    C17 C16 N1 . . 123.2(3) ?
    C21 C16 N1 . . 117.3(4) ?
    N2 C21 C20 . . 120.6(4) ?
    N2 C21 C16 . . 120.2(4) ?
    C20 C21 C16 . . 119.2(4) ?
    C18 C17 C16 . . 120.7(4) ?
    C18 C17 H17A . . 119.6 ?
    C16 C17 H17A . . 119.6 ?
    C21 N2 H2A . . 120.0 ?
    C21 N2 H2B . . 120.0 ?
    H2A N2 H2B . . 120.0 ?
    C19 C20 C21 . . 120.4(4) ?
    C19 C20 H20A . . 119.8 ?
    C21 C20 H20A . . 119.8 ?
    C19 C18 C17 . . 119.3(5) ?
    C19 C18 H18A . . 120.4 ?
    C17 C18 H18A . . 120.4 ?
    C3 C2 H2C . . 109.5 ?
    C3 C2 H2D . . 109.5 ?
    H2C C2 H2D . . 109.5 ?
    C3 C2 H2E . . 109.5 ?
    H2C C2 H2E . . 109.5 ?
    H2D C2 H2E . . 109.5 ?
    C8 C9 H9A . . 109.5 ?
    C8 C9 H9B . . 109.5 ?
    H9A C9 H9B . . 109.5 ?
    C8 C9 H9C . . 109.5 ?
    H9A C9 H9C . . 109.5 ?
    H9B C9 H9C . . 109.5 ?
    C18 C19 C20 . . 121.0(5) ?
    C18 C19 H19A . . 119.5 ?
    C20 C19 H19A . . 119.5 ?
    C8 C11 H11A . . 109.5 ?
    C8 C11 H11B . . 109.5 ?
    H11A C11 H11B . . 109.5 ?
    C8 C11 H11C . . 109.5 ?
    H11A C11 H11C . . 109.5 ?
    H11B C11 H11C . . 109.5 ?
    C3 C1 H1C . . 109.5 ?
    C3 C1 H1D . . 109.5 ?
    H1C C1 H1D . . 109.5 ?
    C3 C1 H1E . . 109.5 ?
    H1C C1 H1E . . 109.5 ?
    H1D C1 H1E . . 109.5 ?
    C8 C10 H10A . . 109.5 ?
    C8 C10 H10B . . 109.5 ?
    H10A C10 H10B . . 109.5 ?
    C8 C10 H10C . . 109.5 ?
    H10A C10 H10C . . 109.5 ?
    H10B C10 H10C . . 109.5 ?
loop_
    _geom_hbond_atom_site_label_D
    _geom_hbond_atom_site_label_H
    _geom_hbond_atom_site_label_A
    _geom_hbond_site_symmetry_A
    _geom_hbond_distance_DH
    _geom_hbond_distance_HA
    _geom_hbond_distance_DA
    _geom_hbond_angle_DHA
    _geom_hbond_publ_flag
    O1 H1A N1 . 0.82 1.87 2.608(4) 149.4 y
    N2 H2A O1 2_657 0.86 2.54 3.342(4) 154.7 y
data_global
_journal_date_recd_electronic     2012-08-01
_journal_date_accepted     2012-09-08
_journal_name_full     'Acta Crystallographica, Section E'
_journal_year     2012
_journal_volume     68
_journal_issue     10
_journal_page_first     o2942
_journal_page_last     o2942
_journal_paper_category     QO
_journal_paper_doi     10.1107/S1600536812038615
_journal_coeditor_code     NC2289
_publ_contact_author_name     'Dr. Liqin Ding'
_publ_contact_author_address
;
School of Chemistry and Chemical Engineering
Xi'an Shiyou University
Xi'an 710065
Shaanxi
People's Republic of China
;
_publ_contact_author_email     lqding@xsyu.edu.cn
_publ_contact_author_fax     ?
_publ_contact_author_phone     '86 02988710717'
_publ_section_title
;
(<i>E</i>)-2-[(2-Aminophenyl)iminomethyl]-4,6-di-<i>tert</i>-butylphenol
;
loop_
    _publ_author_name
    _publ_author_address
    'Ding, Liqin'
;
School of Chemistry and Chemical Engineering
Xi'an Shiyou University
Xi'an 710065
Shaanxi
People's Republic of China
;
    'L\"u, Xingqiang'
;
College of Chemical Engineering
Northwest University
Xi'an 710069
Shaanxi
People's Republic of China
;
    'Zhao, Shunsheng'
;
College of Chemistry and Chemical Engineering
Xi'an University of Science and Technology
Xi'an 710054
Shaanxi
People's Republic of China
;
    'Zhu, Yuqin'
;
School of Chemistry and Chemical Engineering
Xi'an Shiyou University
Xi'an 710065
Shaanxi
People's Republic of China
;
