# Supplementary material for: (E)-2-[(2-Amino­phen­yl)imino­meth­yl]-4,6-di-tert-butyl­phenol
Source: Acta Crystallogr Sect E Struct Rep Online. 2012 Sep 15;68(Pt 10):o2942. doi: 10.1107/S1600536812038615 (PMC3470314; doi:10.1107/S1600536812038615)
Supplement: Supplementary file 2 [file e-68-o2942-Isup2.hkl]

# 
# h,k,l, Fc-squared, Fo-squared, sigma(Fo-squared) and status flag 
# 
data_I
_shelx_title ' hyn in P2(1)' 
_shelx_refln_list_code          4 
_shelx_F_calc_maximum       91.16 
_exptl_crystal_F_000       352.00 
_reflns_d_resolution_high  0.9409 
 
loop_ 
 _symmetry_equiv_pos_as_xyz 
 'x, y, z' 
 '-x, y+1/2, -z' 
 
_cell_length_a    10.8982 
_cell_length_b     6.2298 
_cell_length_c    15.0953 
_cell_angle_alpha  90.000 
_cell_angle_beta  108.928 
_cell_angle_gamma  90.000 
 
_shelx_F_squared_multiplier     1.000 
 
loop_ 
 _refln_index_h 
 _refln_index_k 
 _refln_index_l 
 _refln_F_squared_calc 
 _refln_F_squared_meas 
 _refln_F_squared_sigma 
 _refln_observed_status 
   1   0   0      983.61      838.47     59.65 o 
   2   0   0      190.46      174.74      4.17 o 
   3   0   0      142.90      119.09      3.03 o 
   4   0   0       25.09       26.09      1.01 o 
   5   0   0       28.90       26.15      1.08 o 
   6   0   0       11.18        9.78      0.70 o 
   7   0   0        1.08        0.97      0.35 o 
   8   0   0       72.51       65.74      3.73 o 
   9   0   0       64.24       66.34      4.06 o 
  10   0   0        7.02        7.81      1.09 o 
   1   1   0      316.13      297.24      5.16 o 
   2   1   0     1813.50     1804.70     27.05 o 
   3   1   0      439.99      454.73      6.83 o 
   4   1   0     1805.07     1869.23     29.83 o 
   5   1   0      308.59      336.07      5.24 o 
   6   1   0       58.38       52.74      1.19 o 
   7   1   0        5.61        6.03      0.45 o 
   8   1   0       76.80       76.78      1.89 o 
   9   1   0       83.47       90.87      2.22 o 
  10   1   0        8.42        6.82      0.64 o 
   0   2   0      483.09      431.08      8.49 o 
   1   2   0      447.49      377.51      6.69 o 
   2   2   0      330.46      350.83      6.28 o 
   3   2   0       67.84       70.35      1.43 o 
   4   2   0      479.76      513.62      8.12 o 
   5   2   0       42.08       38.73      2.20 o 
   6   2   0       12.22       18.32      0.87 o 
   7   2   0       14.67       11.71      0.73 o 
   8   2   0       38.73       41.18      1.83 o 
   9   2   0       27.05       25.67      1.33 o 
  10   2   0       50.26       56.46      2.43 o 
   1   3   0       99.65       93.93      1.59 o 
   2   3   0      179.43      173.19      3.48 o 
   3   3   0       74.78       67.61      1.43 o 
   4   3   0        7.50        7.94      0.43 o 
   5   3   0       68.18       76.85      1.78 o 
   6   3   0       36.44       43.51      1.35 o 
   7   3   0        4.54        3.35      0.54 o 
   8   3   0        3.26        0.83      0.45 o 
   9   3   0        3.94        2.80      0.63 o 
   0   4   0      434.16      446.78     11.28 o 
   1   4   0        0.51        0.53      0.21 o 
   2   4   0        0.13        0.05      0.16 o 
   3   4   0       17.77       19.58      1.01 o 
   4   4   0       20.90       22.26      0.96 o 
   5   4   0       45.46       45.46      1.68 o 
   6   4   0        7.31        7.83      0.78 o 
   7   4   0        5.57        5.46      0.75 o 
   8   4   0        2.76        2.21      0.87 o 
   1   5   0       25.05       29.04      1.17 o 
   2   5   0       20.30       25.02      3.16 o 
   3   5   0       50.62       54.99      2.15 o 
   4   5   0      120.20      141.23      4.21 o 
   5   5   0       13.24       13.82      2.39 o 
   6   5   0        4.72        2.77      0.79 o 
   7   5   0        5.26        4.59      0.99 o 
   0   6   0       34.50       41.90      4.35 o 
   1   6   0        0.37        0.72      1.15 o 
   2   6   0        8.43        8.68      1.81 o 
   3   6   0        8.05        6.77      0.91 o 
   4   6   0       14.15       18.75      1.60 o 
 -11   0   1        4.04        4.63      0.82 o 
 -10   0   1        2.05        2.63      0.63 o 
  -9   0   1        6.92        7.71      2.46 o 
  -8   0   1       13.65       10.67      0.87 o 
  -7   0   1       74.37       68.53      3.70 o 
  -6   0   1       17.89       13.27      0.80 o 
  -5   0   1       31.33       27.63      1.81 o 
  -4   0   1      168.54      151.28      3.85 o 
  -3   0   1      204.91      232.93      5.57 o 
  -2   0   1     1809.76     1974.39     44.29 o 
  -1   0   1     1321.64     1397.29     31.39 o 
   1   0   1     2939.80     2946.71     65.92 o 
   2   0   1     7412.79     8115.01    181.83 o 
   3   0   1       12.75       13.32      1.01 o 
   4   0   1       85.16       91.46      2.56 o 
   5   0   1       59.97       63.87      3.05 o 
   6   0   1        6.69        4.12      1.09 o 
   7   0   1       65.42       67.10      2.32 o 
   8   0   1       53.46       62.12      2.30 o 
   9   0   1        0.22        0.09      0.43 o 
  10   0   1       20.12       21.85      1.44 o 
 -11   1   1        9.11        9.86      1.00 o 
 -10   1   1       13.59       12.69      0.82 o 
  -9   1   1      155.45      169.16      3.50 o 
  -8   1   1       57.53       56.56      1.87 o 
  -7   1   1       40.23       39.48      2.20 o 
  -6   1   1       91.38       83.18      3.22 o 
  -5   1   1      103.78      108.96      2.16 o 
  -4   1   1      142.21      129.31      3.76 o 
  -3   1   1      215.36      208.38      3.27 o 
  -2   1   1     1264.58     1254.12     20.22 o 
  -1   1   1      178.10      170.10      2.90 o 
   0   1   1     2831.24     2756.74     64.06 o 
   1   1   1      721.60      605.25     10.33 o 
   2   1   1     1439.96     1460.66     21.22 o 
   3   1   1       62.61       69.50      1.70 o 
   4   1   1     1034.95     1092.48     24.04 o 
   5   1   1       19.87       20.84      0.63 o 
   6   1   1      125.55      116.95      2.17 o 
   7   1   1       38.89       46.42      1.28 o 
   8   1   1       41.10       39.28      2.19 o 
   9   1   1        4.07        3.51      0.48 o 
  10   1   1       10.90        8.26      0.91 o 
 -10   2   1       13.64       11.24      1.00 o 
  -9   2   1       76.77       76.74      2.71 o 
  -8   2   1       13.84       13.46      0.71 o 
  -7   2   1       37.56       39.40      1.07 o 
  -6   2   1       59.79       64.04      1.41 o 
  -5   2   1       65.31       79.26      1.45 o 
  -4   2   1       35.76       36.36      0.80 o 
  -3   2   1      276.21      255.28      4.47 o 
  -2   2   1       66.18       68.64      1.42 o 
  -1   2   1       56.16       51.58      1.31 o 
   0   2   1        3.31        3.07      0.26 o 
   1   2   1       91.49       78.60      1.53 o 
   2   2   1      171.45      162.75      2.45 o 
   3   2   1       56.16       66.85      1.18 o 
   4   2   1      112.28      128.24      2.08 o 
   5   2   1      145.85      148.12      2.62 o 
   6   2   1       20.75       19.54      0.83 o 
   7   2   1        4.74        3.39      0.50 o 
   8   2   1       30.39       32.82      1.79 o 
   9   2   1       87.42       83.44      2.81 o 
  10   2   1        1.94        1.73      0.64 o 
  -9   3   1       56.39       57.62      2.08 o 
  -8   3   1        0.28        1.16      0.44 o 
  -7   3   1        2.78        2.95      0.61 o 
  -6   3   1       42.02       47.30      1.51 o 
  -5   3   1      103.68      105.56      2.07 o 
  -4   3   1       88.39       89.20      1.78 o 
  -3   3   1      229.27      227.79      3.81 o 
  -2   3   1       14.15       11.42      0.46 o 
  -1   3   1      227.89      208.25      3.14 o 
   0   3   1       46.18       48.26      0.97 o 
   1   3   1      132.44      122.15      3.39 o 
   2   3   1       19.92       15.01      0.53 o 
   3   3   1       12.91       12.88      0.51 o 
   4   3   1       16.36       15.61      0.58 o 
   5   3   1       34.59       36.17      1.16 o 
   6   3   1       20.83       21.37      0.92 o 
   7   3   1        8.70       10.17      0.72 o 
   8   3   1       12.80       13.06      0.94 o 
   9   3   1        0.11       -0.15      0.45 o 
  -8   4   1       11.32       11.86      1.01 o 
  -7   4   1        6.10        5.24      0.70 o 
  -6   4   1        6.25        4.89      0.64 o 
  -5   4   1       14.90       16.07      0.96 o 
  -4   4   1        9.97        9.38      0.52 o 
  -3   4   1       83.63       86.07      1.81 o 
  -2   4   1       37.55       38.26      1.02 o 
  -1   4   1       57.08       58.87      1.54 o 
   0   4   1        5.74        4.76      0.36 o 
   1   4   1      221.67      227.54      4.55 o 
   2   4   1        9.24        9.28      0.49 o 
   3   4   1        5.22        5.55      0.53 o 
   4   4   1        5.03        5.26      0.56 o 
   5   4   1       16.54       16.61      1.15 o 
   6   4   1       18.19       21.21      1.23 o 
   7   4   1        1.25        1.56      0.51 o 
   8   4   1        2.43        3.57      0.82 o 
  -7   5   1        3.58        3.19      0.86 o 
  -6   5   1        4.20        3.87      0.87 o 
  -5   5   1       22.34       21.54      1.56 o 
  -4   5   1        4.65        5.58      0.82 o 
  -3   5   1       13.87       14.22      1.10 o 
  -2   5   1       18.90       17.92      1.20 o 
  -1   5   1       38.40       38.72      1.34 o 
   0   5   1       10.11       13.75      0.81 o 
   1   5   1       56.56       64.86      2.88 o 
   2   5   1       32.54       32.95      1.63 o 
   3   5   1       58.75       58.44      4.13 o 
   4   5   1       64.04       71.22      2.54 o 
   5   5   1       13.99       11.83      1.31 o 
   6   5   1        6.26        4.59      0.96 o 
  -4   6   1        6.05        6.81      1.04 o 
  -3   6   1       17.49       16.11      1.73 o 
  -2   6   1       14.73       15.72      2.10 o 
  -1   6   1        0.35        1.74      1.25 o 
   0   6   1       22.40       26.73      2.56 o 
   1   6   1        0.82        1.88      0.68 o 
   2   6   1        7.22        6.97      0.98 o 
   3   6   1        4.77        6.05      0.93 o 
   4   6   1        5.70        7.16      1.11 o 
 -11   0   2        1.48        2.42      0.73 o 
 -10   0   2        8.49        7.60      1.34 o 
  -9   0   2      273.13      267.76      9.44 o 
  -8   0   2      104.89       94.66      3.81 o 
  -7   0   2       63.71       58.33      2.07 o 
  -6   0   2        1.25        1.08      0.28 o 
  -5   0   2       11.22       12.85      0.73 o 
  -4   0   2      536.25      537.10     12.46 o 
  -3   0   2       13.61       11.45      0.54 o 
  -2   0   2     3918.18     4196.09     93.73 o 
  -1   0   2        7.20       13.92      0.65 o 
   0   0   2      453.06      422.94      9.62 o 
   1   0   2       46.07       47.35      1.29 o 
   2   0   2      130.60      130.48      3.63 o 
   3   0   2       49.33       47.69      1.46 o 
   4   0   2      267.48      282.47      6.88 o 
   5   0   2      131.60      160.10      4.27 o 
   6   0   2       96.20      102.09      3.03 o 
   7   0   2        2.51        3.25      0.76 o 
   8   0   2       56.93       58.07      2.21 o 
   9   0   2       23.94       23.39      2.21 o 
  10   0   2       23.85       26.27      1.64 o 
 -11   1   2        4.68        4.02      0.55 o 
 -10   1   2       25.65       28.10      1.33 o 
  -9   1   2       49.85       51.60      1.52 o 
  -8   1   2      130.15      124.49      2.66 o 
  -7   1   2        5.76        6.34      0.40 o 
  -6   1   2       78.55       84.35      2.17 o 
  -5   1   2      144.70      158.86      2.94 o 
  -4   1   2       23.40       29.28      0.82 o 
  -3   1   2       72.34       82.05      1.61 o 
  -2   1   2      221.31      224.15      4.23 o 
  -1   1   2      757.99      707.82     15.82 o 
   0   1   2     8309.67     8284.25    156.20 o 
   1   1   2     4072.78     3959.00    161.13 o 
   2   1   2     4767.83     4696.98     74.41 o 
   3   1   2       29.84       29.91      0.75 o 
   4   1   2      651.29      653.83     10.76 o 
   5   1   2      183.11      202.68      3.83 o 
   6   1   2       18.52       17.50      0.76 o 
   7   1   2       14.34       12.69      0.71 o 
   8   1   2       12.94       17.69      0.80 o 
   9   1   2       11.34       11.07      1.27 o 
  10   1   2        0.39        1.37      0.57 o 
 -10   2   2        1.63        1.07      0.53 o 
  -9   2   2       11.89       12.86      0.77 o 
  -8   2   2       23.94       23.69      0.92 o 
  -7   2   2       19.27       18.80      0.72 o 
  -6   2   2      101.45       95.55      1.89 o 
  -5   2   2       77.15       79.31      1.73 o 
  -4   2   2      877.73     1004.43     16.50 o 
  -3   2   2      521.39      514.82      8.61 o 
  -2   2   2      309.96      276.30      4.75 o 
  -1   2   2      425.22      400.78      6.69 o 
   0   2   2      487.34      455.05      7.57 o 
   1   2   2      253.00      205.24      3.70 o 
   2   2   2      202.58      204.90      4.30 o 
   3   2   2       40.98       44.49      1.31 o 
   4   2   2      367.83      337.57      4.88 o 
   5   2   2       63.73       68.70      1.44 o 
   6   2   2       10.38        9.86      0.86 o 
   7   2   2       19.23       21.86      1.09 o 
   8   2   2       27.10       21.50      1.43 o 
   9   2   2       10.06       13.46      1.03 o 
 -10   3   2        8.37        8.23      1.74 o 
  -9   3   2       12.21        8.99      1.06 o 
  -8   3   2       44.21       46.02      1.78 o 
  -7   3   2       11.72       12.22      0.66 o 
  -6   3   2        2.36        3.78      0.49 o 
  -5   3   2       81.88       88.16      1.80 o 
  -4   3   2        4.73        3.07      0.31 o 
  -3   3   2       33.47       42.94      1.19 o 
  -2   3   2       40.68       30.00      2.02 o 
  -1   3   2      139.21      129.11      2.36 o 
   0   3   2      588.10      535.61     32.82 o 
   1   3   2       97.55       90.35      1.84 o 
   2   3   2       80.03       73.95      1.48 o 
   3   3   2        0.41        0.13      0.15 o 
   4   3   2       72.15       67.36      1.77 o 
   5   3   2       19.35       18.87      0.86 o 
   6   3   2       37.50       39.62      1.33 o 
   7   3   2        3.87        3.65      0.69 o 
   8   3   2        2.56        1.34      0.88 o 
   9   3   2       25.28       24.47      1.88 o 
  -9   4   2        9.22       10.89      1.52 o 
  -8   4   2        5.28        7.14      0.80 o 
  -7   4   2        3.17        2.98      0.93 o 
  -6   4   2       35.36       39.00      1.54 o 
  -5   4   2        0.86        1.44      0.30 o 
  -4   4   2       37.95       37.39      1.23 o 
  -3   4   2        9.51        7.79      1.17 o 
  -2   4   2       30.81       28.61      0.87 o 
  -1   4   2        0.48        0.21      0.21 o 
   0   4   2       55.20       55.40      1.58 o 
   1   4   2        0.85        0.78      0.26 o 
   2   4   2       21.53       20.02      0.90 o 
   3   4   2       66.86       66.25      2.23 o 
   4   4   2      182.08      199.12      4.24 o 
   5   4   2       14.70       13.80      1.31 o 
   6   4   2       42.83       43.20      1.79 o 
   7   4   2        0.58        0.71      0.48 o 
   8   4   2        3.17        2.31      0.94 o 
  -7   5   2        2.11        2.09      0.68 o 
  -6   5   2       13.97       13.90      1.34 o 
  -5   5   2        8.82        9.11      2.14 o 
  -4   5   2        0.88        0.39      0.51 o 
  -3   5   2        4.08        5.23      0.54 o 
  -2   5   2        0.83        0.43      0.36 o 
  -1   5   2        8.20        7.66      0.99 o 
   0   5   2       12.07       11.08      0.99 o 
   1   5   2       28.37       30.08      1.54 o 
   2   5   2       56.17       62.10      2.52 o 
   3   5   2        1.88        0.93      0.55 o 
   4   5   2       27.86       30.15      1.90 o 
   5   5   2        3.65        3.60      1.16 o 
   6   5   2        4.52        2.96      0.66 o 
  -4   6   2       39.75       43.97      2.05 o 
  -3   6   2       14.20       16.27      2.04 o 
  -2   6   2       13.70       19.31      2.20 o 
  -1   6   2        2.17        3.11      1.28 o 
   0   6   2        9.07        8.88      1.03 o 
   1   6   2        3.08        3.01      0.78 o 
   2   6   2        7.82        7.18      0.98 o 
   3   6   2        0.36       -0.29      0.49 o 
 -11   0   3        1.42        2.15      0.63 o 
 -10   0   3       25.99       22.28      1.44 o 
  -9   0   3      502.20      511.15     12.60 o 
  -8   0   3      100.20       97.36      3.12 o 
  -7   0   3        1.06        0.32      0.24 o 
  -6   0   3        8.83        7.08      0.65 o 
  -5   0   3      157.48      160.12      4.18 o 
  -4   0   3       32.62       38.03      1.27 o 
  -3   0   3       49.15       59.49      1.70 o 
  -2   0   3     2328.35     2414.12     72.53 o 
  -1   0   3      337.15      327.66     10.15 o 
   0   0   3     3617.69     3587.29     80.18 o 
   1   0   3     1031.83      918.03     20.80 o 
   2   0   3      422.19      430.55      9.99 o 
   3   0   3      285.46      271.62      6.58 o 
   4   0   3      744.24      823.76     19.02 o 
   5   0   3       59.31       66.88      2.14 o 
   6   0   3       20.99       24.75      1.18 o 
   7   0   3       12.17       14.23      1.38 o 
   8   0   3       52.70       52.00      2.09 o 
   9   0   3        0.63        0.11      0.69 o 
  10   0   3        6.61        7.61      1.67 o 
 -11   1   3       22.93       26.11      1.16 o 
 -10   1   3       10.02        7.99      0.67 o 
  -9   1   3      114.05      119.23      2.66 o 
  -8   1   3       43.38       44.18      1.28 o 
  -7   1   3       52.76       45.99      1.11 o 
  -6   1   3       27.35       31.22      0.92 o 
  -5   1   3      212.04      232.38      3.75 o 
  -4   1   3       41.24       43.34      1.02 o 
  -3   1   3     1050.25     1026.42     16.66 o 
  -2   1   3       32.54       32.55      0.91 o 
  -1   1   3     1347.71     1367.29     25.03 o 
   0   1   3     1520.95     1419.01     20.60 o 
   1   1   3     1390.87     1172.69     26.58 o 
   2   1   3      942.55      939.18     15.14 o 
   3   1   3      374.68      432.89      7.20 o 
   4   1   3      178.94      152.36      2.81 o 
   5   1   3       84.80       77.93      1.70 o 
   6   1   3       12.65       12.25      0.59 o 
   7   1   3        0.35        0.63      0.27 o 
   8   1   3       58.52       51.71      1.82 o 
   9   1   3        4.86        3.66      0.68 o 
 -10   2   3        8.84       10.44      0.78 o 
  -9   2   3       11.49        9.87      0.67 o 
  -8   2   3       42.28       43.28      1.31 o 
  -7   2   3       69.41       78.23      1.68 o 
  -6   2   3      268.00      278.89      5.04 o 
  -5   2   3      246.94      271.39      5.40 o 
  -4   2   3      321.29      313.71      5.49 o 
  -3   2   3      129.61      158.76      4.64 o 
  -2   2   3      281.10      250.25      4.31 o 
  -1   2   3      124.25      144.35      3.20 o 
   0   2   3      664.33      668.08     10.99 o 
   1   2   3      695.73      641.35     10.91 o 
   2   2   3      115.44      117.10      2.32 o 
   3   2   3      283.95      306.77      6.35 o 
   4   2   3      395.45      387.19      6.57 o 
   5   2   3       32.27       37.10      1.31 o 
   6   2   3       72.26       71.73      1.89 o 
   7   2   3        4.37        3.03      0.57 o 
   8   2   3        5.72        5.48      0.76 o 
   9   2   3       33.50       33.73      1.59 o 
 -10   3   3        0.42        1.17      0.66 o 
  -9   3   3       25.52       22.58      1.48 o 
  -8   3   3       30.39       29.27      1.32 o 
  -7   3   3       23.53       22.70      0.89 o 
  -6   3   3       19.65       16.25      0.72 o 
  -5   3   3       17.46       16.77      0.69 o 
  -4   3   3      168.86      167.92      3.23 o 
  -3   3   3        5.05        4.79      0.34 o 
  -2   3   3      142.56      155.54      2.89 o 
  -1   3   3      623.09      678.00     13.43 o 
   0   3   3       88.90      103.62      2.08 o 
   1   3   3       90.80       95.24      1.92 o 
   2   3   3       37.05       37.50      1.02 o 
   3   3   3        8.26        6.35      0.76 o 
   4   3   3        6.32        5.99      0.57 o 
   5   3   3        2.18        1.95      0.39 o 
   6   3   3       49.33       46.37      1.51 o 
   7   3   3       15.88       13.41      1.23 o 
   8   3   3       40.74       44.61      2.21 o 
  -9   4   3       25.73       27.56      3.12 o 
  -8   4   3        2.78        3.86      0.81 o 
  -7   4   3        2.98        1.59      0.52 o 
  -6   4   3        6.25        8.05      0.67 o 
  -5   4   3       53.00       58.02      1.76 o 
  -4   4   3       34.31       33.57      1.16 o 
  -3   4   3       19.12       17.76      0.90 o 
  -2   4   3       13.15       14.84      0.65 o 
  -1   4   3        4.16        3.02      0.55 o 
   0   4   3        3.35        3.41      0.35 o 
   1   4   3       29.72       32.94      1.18 o 
   2   4   3        6.06        3.89      0.76 o 
   3   4   3      162.24      166.77      3.68 o 
   4   4   3      194.43      204.10      4.37 o 
   5   4   3       95.20       99.87      3.00 o 
   6   4   3       18.20       17.27      1.54 o 
   7   4   3       10.56        9.79      1.03 o 
  -7   5   3        4.72        2.49      0.72 o 
  -6   5   3        1.09        0.82      0.62 o 
  -5   5   3       63.90       71.99      2.53 o 
  -4   5   3       18.03       19.70      0.98 o 
  -3   5   3        2.98        2.49      0.45 o 
  -2   5   3        3.47        3.72      0.85 o 
  -1   5   3        7.33        6.86      0.84 o 
   0   5   3       51.35       48.96      2.28 o 
   1   5   3        6.42        7.88      0.91 o 
   2   5   3        1.61        0.90      0.51 o 
   3   5   3        7.36        6.47      0.69 o 
   4   5   3       26.58       32.22      1.59 o 
   5   5   3        7.59        6.23      0.87 o 
   6   5   3        0.39        1.33      0.91 o 
  -4   6   3        6.68        8.76      1.68 o 
  -3   6   3       17.05       20.26      2.27 o 
  -2   6   3        5.09        4.62      1.85 o 
  -1   6   3        1.56        0.49      0.58 o 
   0   6   3       12.08       12.43      1.21 o 
   1   6   3        6.64        7.84      1.07 o 
   2   6   3        4.73        5.23      0.93 o 
   3   6   3        0.14        0.51      0.60 o 
 -11   0   4        0.61        0.18      0.47 o 
 -10   0   4       66.25       89.95      8.81 o 
  -9   0   4       92.62      102.41      3.36 o 
  -8   0   4      297.90      285.66      7.41 o 
  -7   0   4      116.14       95.26      2.94 o 
  -6   0   4       35.13       40.79      1.52 o 
  -5   0   4       13.24       14.65      1.30 o 
  -4   0   4      138.80      155.93      5.30 o 
  -3   0   4      925.74      752.48     23.04 o 
  -2   0   4      153.25      118.57      4.00 o 
  -1   0   4        7.95        7.54      0.51 o 
   0   0   4       30.32       27.80      0.94 o 
   1   0   4       38.50       32.23      1.06 o 
   2   0   4       40.78       40.49      1.32 o 
   3   0   4       12.82       12.45      0.70 o 
   4   0   4      398.34      417.30      9.98 o 
   5   0   4      166.46      167.57      4.49 o 
   6   0   4       11.95       13.30      1.20 o 
   7   0   4       20.49       21.50      1.22 o 
   8   0   4       18.81       21.03      2.61 o 
   9   0   4        1.42        0.43      0.80 o 
 -11   1   4       12.89       14.18      0.89 o 
 -10   1   4       29.07       29.15      1.15 o 
  -9   1   4      131.07      130.49      2.85 o 
  -8   1   4       69.64       67.96      1.71 o 
  -7   1   4       21.04       19.24      0.75 o 
  -6   1   4       41.79       48.94      1.10 o 
  -5   1   4      710.56      753.00     12.44 o 
  -4   1   4      233.27      237.37      4.16 o 
  -3   1   4       42.98       49.81      1.26 o 
  -2   1   4      139.95      132.43      2.71 o 
  -1   1   4      850.58      768.23     16.42 o 
   0   1   4     1243.14     1170.29     21.23 o 
   1   1   4      120.89      109.84      6.46 o 
   2   1   4      155.15      144.39      3.16 o 
   3   1   4      330.41      325.09      5.53 o 
   4   1   4      147.93      165.93      3.07 o 
   5   1   4       36.98       44.00      1.15 o 
   6   1   4       15.06       15.42      0.68 o 
   7   1   4        0.61        0.61      0.76 o 
   8   1   4       16.12       15.63      1.00 o 
   9   1   4        5.64        5.91      0.81 o 
 -11   2   4        0.22        1.12      0.51 o 
 -10   2   4        3.36        2.74      0.55 o 
  -9   2   4        8.38        8.61      1.08 o 
  -8   2   4        7.40        7.78      0.57 o 
  -7   2   4       19.86       21.67      0.82 o 
  -6   2   4       39.31       35.81      1.36 o 
  -5   2   4        6.43        7.43      0.45 o 
  -4   2   4       13.67       12.21      0.61 o 
  -3   2   4       95.88       80.54      1.66 o 
  -2   2   4      163.15      162.24      3.39 o 
  -1   2   4      444.52      481.34      7.23 o 
   0   2   4      940.38      918.48     15.47 o 
   1   2   4        6.62        6.15      0.40 o 
   2   2   4      701.85      682.13     11.65 o 
   3   2   4       42.27       29.67      2.73 o 
   4   2   4       61.84       67.79      2.65 o 
   5   2   4       64.35       68.24      2.24 o 
   6   2   4       19.00       16.40      0.96 o 
   7   2   4        7.85        8.35      0.82 o 
   8   2   4        4.78        4.11      0.78 o 
   9   2   4        9.51        8.22      1.08 o 
 -10   3   4       10.60       10.85      1.18 o 
  -9   3   4       12.85       12.74      0.87 o 
  -8   3   4        3.69        3.94      0.50 o 
  -7   3   4        7.55        5.95      0.51 o 
  -6   3   4       10.30       11.08      0.61 o 
  -5   3   4       80.73       91.13      2.74 o 
  -4   3   4       82.50       95.77      2.37 o 
  -3   3   4      151.82      147.18      3.74 o 
  -2   3   4      220.99      208.41      3.85 o 
  -1   3   4       80.31       81.09      1.99 o 
   0   3   4       36.43       33.27      0.87 o 
   1   3   4       10.05       12.92      0.85 o 
   2   3   4        3.94        4.30      0.50 o 
   3   3   4       12.83       11.24      0.87 o 
   4   3   4       74.48       76.97      2.21 o 
   5   3   4       15.00       16.33      1.09 o 
   6   3   4       82.57       88.62      4.10 o 
   7   3   4        1.92        2.23      0.76 o 
   8   3   4       11.01        9.84      1.20 o 
  -9   4   4       12.11       12.10      1.59 o 
  -8   4   4       49.12       47.04      2.26 o 
  -7   4   4       12.70       14.47      1.43 o 
  -6   4   4       18.69       22.70      1.26 o 
  -5   4   4       37.34       34.73      1.44 o 
  -4   4   4       17.55       16.94      0.88 o 
  -3   4   4       25.52       30.23      1.14 o 
  -2   4   4       10.58       13.29      0.96 o 
  -1   4   4        8.19        8.81      0.50 o 
   0   4   4        8.98        8.39      0.82 o 
   1   4   4        6.45        6.07      0.79 o 
   2   4   4       51.56       64.08      2.65 o 
   3   4   4       42.85       41.22      1.45 o 
   4   4   4       73.43       82.59      3.31 o 
   5   4   4       34.13       36.09      2.65 o 
   6   4   4        8.71        6.22      0.88 o 
   7   4   4        7.73        8.93      1.18 o 
  -7   5   4        0.99       -0.14      0.58 o 
  -6   5   4        9.50        9.88      1.11 o 
  -5   5   4       61.44       69.30      2.11 o 
  -4   5   4       34.60       34.78      1.32 o 
  -3   5   4        5.39        4.35      0.78 o 
  -2   5   4        7.87        7.12      0.85 o 
  -1   5   4        3.35        2.97      0.69 o 
   0   5   4       11.21       10.39      0.79 o 
   1   5   4        2.82        2.89      0.52 o 
   2   5   4        6.46        6.10      0.67 o 
   3   5   4        9.96        9.53      1.08 o 
   4   5   4        3.25        2.10      0.63 o 
   5   5   4        8.03        7.00      0.91 o 
  -4   6   4       15.91       17.09      2.15 o 
  -3   6   4        5.80        5.73      1.54 o 
  -2   6   4        0.71        0.81      0.60 o 
  -1   6   4        6.93        8.21      1.03 o 
   0   6   4        9.84        8.73      1.10 o 
   1   6   4        5.42        6.04      1.22 o 
   2   6   4        5.99        5.34      0.97 o 
 -11   0   5       42.58       56.41      2.49 o 
 -10   0   5      203.08      196.22      5.69 o 
  -9   0   5      288.30      305.07      8.00 o 
  -8   0   5      111.46      112.03      3.48 o 
  -7   0   5       55.63       46.07      1.77 o 
  -6   0   5        2.93        2.66      0.43 o 
  -5   0   5      326.62      330.47     10.69 o 
  -4   0   5       31.37       23.93      1.31 o 
  -3   0   5      595.48      613.97     18.98 o 
  -2   0   5      907.50     1005.70     30.58 o 
  -1   0   5      879.47      753.33     17.18 o 
   0   0   5       20.76       18.92      0.78 o 
   1   0   5      120.42       92.32      2.52 o 
   2   0   5        8.91        8.58      0.57 o 
   3   0   5        3.61        2.40      0.38 o 
   4   0   5       15.44       20.17      1.27 o 
   5   0   5       32.15       30.43      1.38 o 
   6   0   5       11.02        9.81      0.85 o 
   7   0   5        1.34        1.64      0.52 o 
   8   0   5       43.46       46.61      3.33 o 
   9   0   5       11.61        7.10      1.59 o 
 -11   1   5        6.25        7.06      0.85 o 
 -10   1   5        3.64        2.37      0.48 o 
  -9   1   5       72.56       69.88      2.20 o 
  -8   1   5       50.99       45.87      1.49 o 
  -7   1   5       86.96       94.18      2.32 o 
  -6   1   5      192.34      169.67      3.63 o 
  -5   1   5      559.31      681.92     12.75 o 
  -4   1   5      582.48      627.88     13.81 o 
  -3   1   5       48.74       40.11      1.26 o 
  -2   1   5      137.80      120.96      2.95 o 
  -1   1   5      140.27      130.72      2.68 o 
   0   1   5      125.06       99.70      2.12 o 
   1   1   5      231.66      192.89      3.38 o 
   2   1   5       92.03       75.44      1.55 o 
   3   1   5      112.28       91.75      1.85 o 
   4   1   5       30.22       30.74      0.94 o 
   5   1   5       73.15       74.56      1.69 o 
   6   1   5       35.47       39.02      1.47 o 
   7   1   5        0.63        0.54      0.36 o 
   8   1   5        0.48        0.56      0.46 o 
   9   1   5        8.39        8.24      0.97 o 
 -11   2   5        0.26        0.40      0.43 o 
 -10   2   5        9.75        8.13      0.82 o 
  -9   2   5        5.61        4.36      0.57 o 
  -8   2   5       38.33       46.26      1.35 o 
  -7   2   5       34.33       29.91      0.98 o 
  -6   2   5       37.87       42.09      1.58 o 
  -5   2   5       57.14       55.35      1.36 o 
  -4   2   5      108.24      125.30      2.46 o 
  -3   2   5      176.78      160.39      3.43 o 
  -2   2   5       26.60       19.08      1.20 o 
  -1   2   5       68.65       74.94      1.38 o 
   0   2   5     1359.36     1487.69     24.88 o 
   1   2   5      737.37      763.03     14.73 o 
   2   2   5      139.97      132.88      4.99 o 
   3   2   5       19.01       16.60      0.79 o 
   4   2   5       99.76       96.99      2.53 o 
   5   2   5       12.74       11.91      0.81 o 
   6   2   5       19.41       17.89      1.04 o 
   7   2   5       24.73       24.37      1.27 o 
   8   2   5       15.93       15.06      1.09 o 
 -10   3   5        2.23        1.46      0.46 o 
  -9   3   5       39.55       45.07      1.60 o 
  -8   3   5       57.81       58.40      1.62 o 
  -7   3   5       24.82       23.43      1.17 o 
  -6   3   5       10.33       11.96      0.99 o 
  -5   3   5       16.24       15.39      0.66 o 
  -4   3   5      109.44      111.83      2.30 o 
  -3   3   5      121.18      126.73      2.94 o 
  -2   3   5       53.21       59.22      4.20 o 
  -1   3   5       19.01       23.95      0.76 o 
   0   3   5      121.03      127.12      3.10 o 
   1   3   5      140.72      124.81      3.65 o 
   2   3   5       67.77       68.17      2.01 o 
   3   3   5       46.34       45.26      1.56 o 
   4   3   5      260.88      263.65      8.93 o 
   5   3   5       32.16       40.87      3.62 o 
   6   3   5       83.36       84.04      2.73 o 
   7   3   5        1.02        0.41      1.23 o 
  -9   4   5       10.16        8.29      1.08 o 
  -8   4   5        3.46        3.69      0.59 o 
  -7   4   5        6.70        6.24      0.72 o 
  -6   4   5        2.21        1.38      0.68 o 
  -5   4   5       38.14       36.37      2.21 o 
  -4   4   5      107.77      119.42      2.98 o 
  -3   4   5       59.11       62.74      1.61 o 
  -2   4   5       18.95       20.93      1.22 o 
  -1   4   5       47.01       45.77      2.39 o 
   0   4   5       14.24       15.80      0.91 o 
   1   4   5       12.43       11.87      0.83 o 
   2   4   5        9.38        8.34      0.75 o 
   3   4   5       20.27       20.83      1.49 o 
   4   4   5       28.53       32.41      1.85 o 
   5   4   5        4.05        4.21      0.76 o 
   6   4   5        8.10        6.27      0.95 o 
  -7   5   5        7.72        4.86      0.87 o 
  -6   5   5       18.40       16.02      1.39 o 
  -5   5   5       40.41       46.75      1.78 o 
  -4   5   5       18.63       22.40      1.13 o 
  -3   5   5        3.98        3.86      0.77 o 
  -2   5   5       10.79       11.27      1.29 o 
  -1   5   5        4.25        3.92      0.60 o 
   0   5   5       16.69       17.64      1.09 o 
   1   5   5        4.63        3.83      0.63 o 
   2   5   5        3.73        2.53      0.57 o 
   3   5   5        3.84        3.26      0.60 o 
   4   5   5        4.46        3.80      0.88 o 
   5   5   5        2.81        2.60      0.70 o 
  -4   6   5        0.95        0.40      1.00 o 
  -3   6   5        2.92        2.39      0.78 o 
  -2   6   5        3.95        3.75      0.86 o 
  -1   6   5       14.34       15.41      2.13 o 
   0   6   5        5.29        4.33      1.30 o 
   1   6   5        8.19        8.04      1.11 o 
 -11   0   6       24.20       26.67      2.43 o 
 -10   0   6       38.81       39.57      1.95 o 
  -9   0   6       13.55       11.64      1.03 o 
  -8   0   6       63.38       74.10      2.59 o 
  -7   0   6        0.04        0.29      0.36 o 
  -6   0   6       65.02       67.08      2.90 o 
  -5   0   6      300.92      333.98     10.90 o 
  -4   0   6      201.89      226.87      7.55 o 
  -3   0   6      249.14      281.38      9.08 o 
  -2   0   6      269.84      275.68      8.87 o 
  -1   0   6       80.84       68.20      1.98 o 
   0   0   6       16.26       17.73      0.78 o 
   1   0   6      128.05      115.66      3.13 o 
   2   0   6        5.25        4.88      0.48 o 
   3   0   6       13.83       12.76      0.80 o 
   4   0   6       10.39       10.30      0.78 o 
   5   0   6      165.83      169.04      4.67 o 
   6   0   6        1.61        1.56      0.47 o 
   7   0   6        0.02        0.80      0.80 o 
   8   0   6        2.69        4.42      1.23 o 
 -11   1   6        6.91        6.17      0.86 o 
 -10   1   6       22.17       25.23      1.23 o 
  -9   1   6       97.15      112.37      2.89 o 
  -8   1   6      106.25      111.68      2.77 o 
  -7   1   6       26.26       35.75      1.23 o 
  -6   1   6       41.40       43.84      1.56 o 
  -5   1   6       44.07       33.65      1.23 o 
  -4   1   6       51.51       58.26      1.77 o 
  -3   1   6      236.15      241.16      5.62 o 
  -2   1   6       91.08       91.25      3.34 o 
  -1   1   6      511.17      517.67      8.51 o 
   0   1   6      113.62      138.66      2.54 o 
   1   1   6      438.28      387.90      7.75 o 
   2   1   6      117.02      122.29      2.53 o 
   3   1   6       93.18       97.67      2.01 o 
   4   1   6       86.42       99.10      2.65 o 
   5   1   6        4.40        3.37      0.48 o 
   6   1   6        0.37        0.67      0.38 o 
   7   1   6        2.67        2.79      0.53 o 
   8   1   6       11.17        9.61      0.93 o 
 -11   2   6        1.32        2.20      0.72 o 
 -10   2   6        1.55        1.81      0.60 o 
  -9   2   6       53.73       47.36      1.62 o 
  -8   2   6       31.20       31.68      1.24 o 
  -7   2   6       50.49       54.24      1.45 o 
  -6   2   6       39.87       36.92      1.09 o 
  -5   2   6       36.13       35.72      1.19 o 
  -4   2   6       99.70       92.64      2.24 o 
  -3   2   6      217.79      238.49      4.91 o 
  -2   2   6      106.13      114.45      2.25 o 
  -1   2   6      802.28      787.84     11.73 o 
   0   2   6      113.06      113.80      2.14 o 
   1   2   6      483.25      526.40     10.41 o 
   2   2   6       10.30       13.22      1.41 o 
   3   2   6       14.77       18.48      0.88 o 
   4   2   6      170.97      179.41      4.18 o 
   5   2   6       20.36       21.94      1.11 o 
   6   2   6        1.62        1.11      0.49 o 
   7   2   6       19.58       21.38      1.24 o 
   8   2   6        1.21        0.69      0.51 o 
 -10   3   6       21.63       21.62      1.17 o 
  -9   3   6       17.93       14.97      1.32 o 
  -8   3   6       15.59       16.29      0.83 o 
  -7   3   6        4.77        4.21      0.56 o 
  -6   3   6       30.44       33.50      1.08 o 
  -5   3   6        6.03        5.35      0.53 o 
  -4   3   6        3.02        3.06      0.43 o 
  -3   3   6       25.27       28.48      1.04 o 
  -2   3   6        8.44        6.62      0.43 o 
  -1   3   6      227.74      228.82      4.16 o 
   0   3   6      230.85      231.90      5.17 o 
   1   3   6       93.54       99.28      2.63 o 
   2   3   6        5.40        5.67      1.05 o 
   3   3   6       75.01       78.48      2.87 o 
   4   3   6      167.07      175.85      7.29 o 
   5   3   6       18.93       18.54      1.40 o 
   6   3   6       37.41       36.07      1.99 o 
   7   3   6        6.17        4.66      0.97 o 
  -9   4   6        8.16        7.90      1.01 o 
  -8   4   6       16.81       19.29      1.11 o 
  -7   4   6        5.84        6.76      0.71 o 
  -6   4   6       23.16       22.69      1.11 o 
  -5   4   6      107.23      123.92      4.34 o 
  -4   4   6       18.40       18.83      0.95 o 
  -3   4   6       40.26       39.88      1.21 o 
  -2   4   6        0.87        0.89      0.38 o 
  -1   4   6        2.65        2.86      0.52 o 
   0   4   6       36.14       37.51      1.47 o 
   1   4   6       30.57       31.16      1.35 o 
   2   4   6        0.10        0.09      0.38 o 
   3   4   6        4.38        2.62      0.58 o 
   4   4   6       15.24       15.54      1.36 o 
   5   4   6        7.89        7.69      2.94 o 
   6   4   6        4.74        2.84      0.85 o 
  -7   5   6       13.54       14.88      1.35 o 
  -6   5   6       29.28       33.41      1.46 o 
  -5   5   6       16.44       13.21      0.92 o 
  -4   5   6       29.39       29.80      1.44 o 
  -3   5   6        0.90        1.05      0.51 o 
  -2   5   6        8.29        8.93      0.93 o 
  -1   5   6        9.11        9.60      1.11 o 
   0   5   6        7.87        6.94      0.83 o 
   1   5   6        6.86        7.91      0.82 o 
   2   5   6        2.96        3.82      0.80 o 
   3   5   6        5.17        4.42      1.42 o 
   4   5   6        1.55        0.42      0.53 o 
  -3   6   6        7.71        7.42      1.01 o 
  -2   6   6        8.36       11.14      1.19 o 
  -1   6   6        3.03        3.27      0.87 o 
   0   6   6        7.06        6.39      1.02 o 
 -11   0   7        2.38        3.04      0.94 o 
 -10   0   7        3.93        3.77      0.94 o 
  -9   0   7        0.89        0.22      0.51 o 
  -8   0   7        3.41        2.46      0.72 o 
  -7   0   7        0.02        0.00      0.36 o 
  -6   0   7        2.19        1.45      0.51 o 
  -5   0   7      744.00      844.77     26.25 o 
  -4   0   7      200.79      257.10      8.57 o 
  -3   0   7       56.22       64.32      2.68 o 
  -2   0   7       28.43       29.36      1.52 o 
  -1   0   7      361.76      387.16      9.23 o 
   0   0   7      112.30      108.41      3.19 o 
   1   0   7       12.66       11.44      0.68 o 
   2   0   7        1.21        1.48      0.35 o 
   3   0   7        3.34        3.47      0.50 o 
   4   0   7       11.17       12.12      0.94 o 
   5   0   7        9.72       12.88      2.14 o 
   6   0   7        4.92        4.42      1.09 o 
   7   0   7        4.34        5.44      1.30 o 
   8   0   7        1.03        1.16      0.94 o 
 -11   1   7       11.85       13.92      1.00 o 
 -10   1   7       59.24       59.49      1.96 o 
  -9   1   7      194.98      201.81      4.57 o 
  -8   1   7      167.16      162.89      8.34 o 
  -7   1   7       23.79       22.65      1.13 o 
  -6   1   7       37.21       35.76      2.14 o 
  -5   1   7       10.84       10.19      1.34 o 
  -4   1   7      118.14      123.41      4.64 o 
  -3   1   7       96.33      100.57      2.69 o 
  -2   1   7       69.97       71.50      1.73 o 
  -1   1   7      105.53       92.49      1.84 o 
   0   1   7      571.37      622.19     10.24 o 
   1   1   7       95.69       90.43      1.84 o 
   2   1   7      127.82      129.60      2.52 o 
   3   1   7       18.94       20.66      0.97 o 
   4   1   7        7.08        6.86      0.62 o 
   5   1   7       36.39       41.31      1.52 o 
   6   1   7        8.52       10.28      0.83 o 
   7   1   7        1.54        0.97      0.47 o 
   8   1   7        6.15        5.50      1.12 o 
 -10   2   7       12.99       10.16      0.85 o 
  -9   2   7       12.72       11.27      0.85 o 
  -8   2   7       77.69       84.13      2.86 o 
  -7   2   7       24.53       25.90      2.32 o 
  -6   2   7       49.62       54.90      1.89 o 
  -5   2   7       94.61       97.48      2.79 o 
  -4   2   7        7.81       11.66      0.91 o 
  -3   2   7       38.01       33.76      1.22 o 
  -2   2   7       16.81       15.11      0.68 o 
  -1   2   7       59.62       62.20      1.35 o 
   0   2   7       90.98       90.08      1.80 o 
   1   2   7       85.49       73.06      2.71 o 
   2   2   7       14.35       15.04      1.04 o 
   3   2   7       40.63       42.39      1.48 o 
   4   2   7       24.01       23.72      1.13 o 
   5   2   7      106.10      116.46      3.15 o 
   6   2   7       14.06       14.38      1.19 o 
   7   2   7        3.18        2.52      0.58 o 
 -10   3   7        2.78        1.73      0.51 o 
  -9   3   7       19.30       17.66      1.04 o 
  -8   3   7        4.33        4.30      0.55 o 
  -7   3   7       16.86       15.77      0.79 o 
  -6   3   7       21.17       24.39      1.08 o 
  -5   3   7       86.76       91.25      2.42 o 
  -4   3   7       13.61       13.22      0.73 o 
  -3   3   7       14.73       12.48      0.62 o 
  -2   3   7        9.15        8.35      0.49 o 
  -1   3   7       11.98       10.67      0.80 o 
   0   3   7      144.11      148.27      7.12 o 
   1   3   7      154.43      148.89      4.37 o 
   2   3   7       33.82       28.38      1.54 o 
   3   3   7       50.09       52.24      2.29 o 
   4   3   7       19.97       19.50      1.96 o 
   5   3   7        7.52        6.82      1.04 o 
   6   3   7       18.36       22.10      1.65 o 
  -8   4   7       17.98       20.78      1.92 o 
  -7   4   7        2.24        2.91      0.75 o 
  -6   4   7       28.30       29.22      2.39 o 
  -5   4   7      130.57      144.09      3.52 o 
  -4   4   7      116.48      125.74      3.11 o 
  -3   4   7       11.73       12.19      0.91 o 
  -2   4   7       16.57       16.27      0.99 o 
  -1   4   7        6.53        6.28      0.70 o 
   0   4   7       20.08       19.34      1.08 o 
   1   4   7        5.63        3.43      0.59 o 
   2   4   7       20.85       19.20      1.14 o 
   3   4   7       18.04       16.82      1.38 o 
   4   4   7        0.42        0.74      0.69 o 
   5   4   7        8.97        6.67      1.52 o 
  -7   5   7        0.73        1.38      0.87 o 
  -6   5   7        0.78        0.51      0.44 o 
  -5   5   7        5.91        5.88      0.77 o 
  -4   5   7        3.19        2.31      0.66 o 
  -3   5   7       17.02       16.70      1.12 o 
  -2   5   7        3.02        2.19      0.58 o 
  -1   5   7       19.67       14.95      1.07 o 
   0   5   7        7.55        5.21      0.74 o 
   1   5   7        0.14        0.51      0.48 o 
   2   5   7        0.91        1.10      0.57 o 
   3   5   7        0.44        0.79      0.64 o 
 -11   0   8        0.91        0.14      0.58 o 
 -10   0   8        0.27        0.58      0.58 o 
  -9   0   8        5.09        7.25      1.16 o 
  -8   0   8        6.21        5.58      0.94 o 
  -7   0   8       12.47       13.55      1.30 o 
  -6   0   8       86.88       91.09      3.77 o 
  -5   0   8        9.75       13.77      1.16 o 
  -4   0   8      451.46      450.49     14.48 o 
  -3   0   8      212.56      222.18      7.55 o 
  -2   0   8        0.60        1.30      0.33 o 
  -1   0   8       98.58       88.12      2.59 o 
   0   0   8       60.74       66.61      2.61 o 
   1   0   8      118.03      124.89      3.48 o 
   2   0   8       64.59       70.96      2.30 o 
   3   0   8      150.37      155.49      4.90 o 
   4   0   8       28.90       29.14      1.74 o 
   5   0   8        0.45       -0.29      0.51 o 
   6   0   8        0.38        0.14      0.72 o 
   7   0   8        0.61        0.80      0.94 o 
 -11   1   8        3.73        2.92      1.59 o 
 -10   1   8        7.30        5.87      0.79 o 
  -9   1   8       36.71       32.15      1.74 o 
  -8   1   8      111.97      121.63      3.51 o 
  -7   1   8        7.55        9.83      2.21 o 
  -6   1   8       12.13       13.55      0.84 o 
  -5   1   8       61.50       60.93      1.97 o 
  -4   1   8       75.77       75.54      2.23 o 
  -3   1   8       76.33       80.08      2.28 o 
  -2   1   8       31.68       34.33      1.00 o 
  -1   1   8       18.11       19.31      0.65 o 
   0   1   8       67.46       76.85      1.65 o 
   1   1   8      139.07      132.13      2.57 o 
   2   1   8       67.39       71.29      1.63 o 
   3   1   8       43.43       49.02      1.62 o 
   4   1   8        6.71        6.61      0.64 o 
   5   1   8       22.91       23.11      1.19 o 
   6   1   8       11.11       11.45      0.92 o 
   7   1   8        3.55        3.56      0.68 o 
 -10   2   8        4.74        6.17      0.82 o 
  -9   2   8      112.16      105.24      3.92 o 
  -8   2   8       74.91       86.84      2.82 o 
  -7   2   8       17.52       14.63      1.00 o 
  -6   2   8       20.27       19.02      1.88 o 
  -5   2   8        5.95        5.84      0.59 o 
  -4   2   8        0.58        0.26      0.29 o 
  -3   2   8       13.94       14.10      0.80 o 
  -2   2   8       12.66       15.83      0.70 o 
  -1   2   8       41.70       41.95      1.04 o 
   0   2   8        2.67        2.96      0.38 o 
   1   2   8       17.78       19.27      1.11 o 
   2   2   8       10.50       10.86      0.73 o 
   3   2   8       13.21       13.51      0.86 o 
   4   2   8      167.51      180.96      5.12 o 
   5   2   8       15.74       16.85      1.04 o 
   6   2   8        4.71        4.82      0.95 o 
   7   2   8        7.83        6.30      1.06 o 
  -9   3   8        2.68        1.63      0.59 o 
  -8   3   8       33.66       33.99      1.61 o 
  -7   3   8        2.18        1.36      0.42 o 
  -6   3   8        0.85        1.04      0.39 o 
  -5   3   8       51.10       54.82      1.73 o 
  -4   3   8       26.90       26.34      1.05 o 
  -3   3   8        2.59        2.35      0.34 o 
  -2   3   8        7.08        8.85      0.77 o 
  -1   3   8       38.21       35.11      1.63 o 
   0   3   8      171.91      157.35      5.22 o 
   1   3   8      112.47      110.15      3.52 o 
   2   3   8        0.02       -0.25      0.46 o 
   3   3   8       13.79       12.62      2.50 o 
   4   3   8        3.34        3.03      1.52 o 
   5   3   8       12.73       10.67      1.38 o 
   6   3   8        7.09        6.38      1.12 o 
  -8   4   8        4.48        5.47      0.75 o 
  -7   4   8       41.20       41.68      1.63 o 
  -6   4   8       50.70       57.04      1.90 o 
  -5   4   8       79.32       89.28      3.41 o 
  -4   4   8       18.86       16.91      1.32 o 
  -3   4   8       30.16       33.86      1.47 o 
  -2   4   8       18.59       15.86      1.07 o 
  -1   4   8        7.08        6.96      0.74 o 
   0   4   8       28.35       34.18      1.47 o 
   1   4   8       71.23       68.81      2.69 o 
   2   4   8        2.36        3.21      0.83 o 
   3   4   8        2.44        2.14      0.82 o 
   4   4   8        2.45        2.78      0.87 o 
  -6   5   8        1.25        2.04      0.76 o 
  -5   5   8        1.57        0.33      0.49 o 
  -4   5   8        7.70        6.85      0.88 o 
  -3   5   8       20.70       18.97      1.72 o 
  -2   5   8       10.00        8.62      0.87 o 
  -1   5   8       14.31       10.61      0.94 o 
   0   5   8       22.62       20.01      1.50 o 
   1   5   8        0.25        0.14      0.48 o 
   2   5   8        3.31        2.67      0.68 o 
 -11   0   9        0.01        0.14      0.65 o 
 -10   0   9        0.53        0.80      0.58 o 
  -9   0   9        0.01        0.07      0.51 o 
  -8   0   9        9.56        7.18      1.09 o 
  -7   0   9        7.55        6.67      1.01 o 
  -6   0   9       57.05       52.35      2.68 o 
  -5   0   9      229.60      242.32      8.35 o 
  -4   0   9      121.53      122.09      4.64 o 
  -3   0   9       83.07       86.81      3.48 o 
  -2   0   9       82.74       80.92      2.47 o 
  -1   0   9       27.92       28.07      1.22 o 
   0   0   9      163.92      175.35      4.68 o 
   1   0   9        6.98        7.40      0.68 o 
   2   0   9       71.02       78.95      2.56 o 
   3   0   9       19.43       21.95      1.20 o 
   4   0   9        1.24        1.30      0.65 o 
   5   0   9       35.27       37.41      2.83 o 
   6   0   9        9.78        7.18      1.59 o 
 -11   1   9        6.09        4.02      0.76 o 
 -10   1   9       18.96       17.75      1.25 o 
  -9   1   9       28.30       22.10      1.34 o 
  -8   1   9       25.14       25.55      1.33 o 
  -7   1   9       41.49       37.05      2.25 o 
  -6   1   9       36.36       39.79      1.56 o 
  -5   1   9       57.18       56.90      1.95 o 
  -4   1   9       48.67       58.38      2.21 o 
  -3   1   9       22.84       23.70      1.07 o 
  -2   1   9        0.44       -0.02      0.17 o 
  -1   1   9      126.06      127.05      2.50 o 
   0   1   9       30.08       29.98      0.90 o 
   1   1   9       39.42       46.09      1.20 o 
   2   1   9        0.49       -0.01      0.26 o 
   3   1   9       41.03       45.67      1.60 o 
   4   1   9       67.45       79.67      2.38 o 
   5   1   9       14.36       15.82      1.47 o 
   6   1   9       13.07       12.22      0.98 o 
 -10   2   9       41.29       39.76      1.90 o 
  -9   2   9       28.92       35.70      1.72 o 
  -8   2   9      179.19      169.94      4.67 o 
  -7   2   9       31.29       31.68      1.43 o 
  -6   2   9        0.61        0.33      0.36 o 
  -5   2   9       40.59       41.21      2.54 o 
  -4   2   9       39.13       39.83      1.53 o 
  -3   2   9       10.91        6.78      0.53 o 
  -2   2   9       14.31       10.95      0.62 o 
  -1   2   9        2.21        2.04      0.48 o 
   0   2   9       27.40       24.81      3.44 o 
   1   2   9       33.39       30.49      2.79 o 
   2   2   9        8.70       10.11      0.72 o 
   3   2   9       16.15       18.32      1.35 o 
   4   2   9        5.62        5.51      1.56 o 
   5   2   9       43.46       46.47      5.44 o 
   6   2   9        1.35        0.99      1.49 o 
  -9   3   9       10.92       10.15      1.03 o 
  -8   3   9       18.12       19.43      1.28 o 
  -7   3   9        1.14        0.69      0.46 o 
  -6   3   9       83.67       93.79      2.94 o 
  -5   3   9       90.85      101.11      3.04 o 
  -4   3   9      137.89      132.70      3.65 o 
  -3   3   9       30.87       29.88      1.56 o 
  -2   3   9       13.19       14.98      1.09 o 
  -1   3   9        2.86        3.23      0.64 o 
   0   3   9       30.22       32.36      2.10 o 
   1   3   9       17.60       16.68      1.23 o 
   2   3   9       20.94       20.21      1.43 o 
   3   3   9       17.77       18.08      1.48 o 
   4   3   9        9.13        7.94      1.15 o 
   5   3   9        2.22        2.57      1.38 o 
  -8   4   9       10.69        7.44      0.80 o 
  -7   4   9       15.84       19.39      1.15 o 
  -6   4   9        2.49        1.87      0.52 o 
  -5   4   9        4.99        3.80      1.01 o 
  -4   4   9       25.24       28.18      1.38 o 
  -3   4   9        0.35        0.64      0.47 o 
  -2   4   9        7.68        7.72      0.81 o 
  -1   4   9       24.88       19.88      1.15 o 
   0   4   9       25.96       31.78      1.71 o 
   1   4   9       51.81       48.31      5.11 o 
   2   4   9        9.37        7.97      1.12 o 
   3   4   9        0.70        0.56      0.71 o 
   4   4   9        0.31        0.04      0.72 o 
  -5   5   9        0.15       -0.07      0.48 o 
  -4   5   9       11.08       12.38      1.07 o 
  -3   5   9        0.01       -0.14      0.46 o 
  -2   5   9        5.65        4.77      0.78 o 
  -1   5   9        1.18        1.02      0.55 o 
   0   5   9        1.01        0.24      0.46 o 
   1   5   9        2.57        2.08      0.76 o 
 -10   0  10        9.72        7.90      1.23 o 
  -9   0  10        2.56        1.96      0.87 o 
  -8   0  10        8.02        5.58      1.09 o 
  -7   0  10        4.05        4.13      0.94 o 
  -6   0  10       87.13       76.07      3.48 o 
  -5   0  10        0.94        0.51      0.51 o 
  -4   0  10       70.46       75.78      3.34 o 
  -3   0  10        3.36        3.93      0.56 o 
  -2   0  10        1.87        1.06      0.54 o 
  -1   0  10       21.59       29.46      1.29 o 
   0   0  10        0.15        0.88      0.83 o 
   1   0  10      131.01      134.67      3.86 o 
   2   0  10       12.97       11.58      0.91 o 
   3   0  10        3.30        1.38      0.80 o 
   4   0  10        2.45        3.26      0.94 o 
   5   0  10        0.80       -0.65      0.65 o 
   6   0  10        6.30        7.10      1.52 o 
 -10   1  10        2.26        1.97      1.30 o 
  -9   1  10        5.03        4.03      0.76 o 
  -8   1  10       26.62       23.11      1.28 o 
  -7   1  10        9.04        9.20      0.84 o 
  -6   1  10       14.69       12.73      2.21 o 
  -5   1  10       30.32       36.28      1.48 o 
  -4   1  10      185.66      193.66      4.92 o 
  -3   1  10       18.97       18.16      0.72 o 
  -2   1  10       15.44       15.17      0.64 o 
  -1   1  10       25.43       29.75      0.96 o 
   0   1  10       12.38        9.75      0.66 o 
   1   1  10        3.33        1.59      0.50 o 
   2   1  10        1.29        2.01      0.46 o 
   3   1  10        2.42        2.32      0.50 o 
   4   1  10       42.64       52.28      1.86 o 
   5   1  10       11.46       11.41      1.12 o 
   6   1  10        1.03        0.12      0.59 o 
 -10   2  10        9.69        9.08      1.00 o 
  -9   2  10       67.64       64.86      2.50 o 
  -8   2  10       33.92       39.30      1.77 o 
  -7   2  10       39.11       37.86      1.67 o 
  -6   2  10       37.12       32.18      2.54 o 
  -5   2  10       29.15       29.71      1.37 o 
  -4   2  10       20.68       20.44      1.08 o 
  -3   2  10       17.97       17.09      0.82 o 
  -2   2  10       54.52       60.22      1.69 o 
  -1   2  10        2.25        1.55      0.59 o 
   0   2  10       16.27       16.37      1.12 o 
   1   2  10        0.09        0.14      0.36 o 
   2   2  10       17.70       17.34      1.28 o 
   3   2  10       22.77       26.83      1.66 o 
   4   2  10       22.93       22.46      2.17 o 
   5   2  10        4.81        5.30      1.03 o 
  -9   3  10       32.35       35.68      1.79 o 
  -8   3  10       30.62       31.31      1.67 o 
  -7   3  10       24.39       26.68      1.42 o 
  -6   3  10      148.81      151.89      4.27 o 
  -5   3  10       83.13       86.95      2.81 o 
  -4   3  10      162.29      189.89      4.24 o 
  -3   3  10       12.67       13.01      1.38 o 
  -2   3  10       17.57       14.07      1.12 o 
  -1   3  10       10.01        9.74      0.97 o 
   0   3  10        3.11        2.28      0.67 o 
   1   3  10        0.81        0.33      0.54 o 
   2   3  10       13.35       14.56      1.30 o 
   3   3  10        2.25        1.54      0.79 o 
   4   3  10        9.06        8.42      1.20 o 
  -7   4  10        0.07        0.61      0.54 o 
  -6   4  10        1.79        1.45      0.94 o 
  -5   4  10       15.49       16.78      1.78 o 
  -4   4  10        6.44        6.05      0.91 o 
  -3   4  10       11.56       11.42      1.15 o 
  -2   4  10       18.68       15.39      1.28 o 
  -1   4  10        8.88        5.75      0.92 o 
   0   4  10       61.24       55.24      2.68 o 
   1   4  10       14.50       14.80      1.33 o 
   2   4  10        9.47        8.92      1.20 o 
   3   4  10        3.32        2.98      1.09 o 
  -4   5  10        2.30        1.98      0.63 o 
  -3   5  10        9.00        9.61      1.01 o 
  -2   5  10        0.82        1.05      0.56 o 
  -1   5  10        1.27        0.52      0.61 o 
 -10   0  11        0.08        0.36      0.80 o 
  -9   0  11       53.66       61.55      3.33 o 
  -8   0  11       18.38       14.28      1.52 o 
  -7   0  11       13.01       19.35      1.67 o 
  -6   0  11       46.16       43.93      2.54 o 
  -5   0  11        0.64        0.94      0.58 o 
  -4   0  11       64.83       60.98      2.97 o 
  -3   0  11        8.12        8.64      0.78 o 
  -2   0  11        0.48        0.48      0.36 o 
  -1   0  11        2.14        1.51      0.43 o 
   0   0  11       34.49       35.14      1.55 o 
   1   0  11        1.62        0.97      0.65 o 
   2   0  11       19.94       23.20      2.03 o 
   3   0  11        5.99        5.94      1.30 o 
   4   0  11       43.54       52.05      3.48 o 
   5   0  11       34.09       38.28      3.04 o 
 -10   1  11       15.45       16.42      1.41 o 
  -9   1  11       15.31       11.96      1.08 o 
  -8   1  11       30.63       28.13      1.48 o 
  -7   1  11       10.52        9.65      0.90 o 
  -6   1  11        0.98        1.27      0.46 o 
  -5   1  11       63.49       66.59      2.28 o 
  -4   1  11       34.61       37.40      1.53 o 
  -3   1  11        0.06       -0.03      0.22 o 
  -2   1  11       19.72       18.28      0.73 o 
  -1   1  11       27.59       23.19      0.84 o 
   0   1  11       49.31       51.62      1.69 o 
   1   1  11        5.49        4.37      0.53 o 
   2   1  11        3.91        5.79      0.65 o 
   3   1  11        1.92        1.67      0.52 o 
   4   1  11        9.61       10.74      0.94 o 
   5   1  11       20.59       22.36      3.44 o 
  -9   2  11        5.06        3.73      0.74 o 
  -8   2  11       13.18       13.10      2.54 o 
  -7   2  11        3.92        3.32      0.64 o 
  -6   2  11       27.18       24.43      1.33 o 
  -5   2  11      181.69      201.54      5.30 o 
  -4   2  11       24.16       23.68      1.05 o 
  -3   2  11       62.79       63.74      1.83 o 
  -2   2  11       13.76       14.21      1.09 o 
  -1   2  11        4.01        4.32      1.12 o 
   0   2  11       14.02       12.14      1.05 o 
   1   2  11       14.88       15.33      1.20 o 
   2   2  11        4.57        4.12      0.79 o 
   3   2  11        0.19        0.72      0.61 o 
   4   2  11        1.78       -0.45      1.30 o 
  -8   3  11       26.34       21.96      1.88 o 
  -7   3  11       12.40       12.90      1.11 o 
  -6   3  11       27.07       25.81      2.17 o 
  -5   3  11       36.42       36.06      1.63 o 
  -4   3  11       22.90       22.21      1.63 o 
  -3   3  11       16.54       16.68      1.33 o 
  -2   3  11        7.90        7.85      0.95 o 
  -1   3  11        9.22        8.50      1.02 o 
   0   3  11        4.15        2.95      0.76 o 
   1   3  11        3.90        2.32      0.73 o 
   2   3  11        2.46        2.58      0.84 o 
   3   3  11        2.12        2.21      0.85 o 
  -7   4  11        3.79        3.70      1.16 o 
  -6   4  11        0.22        0.51      0.80 o 
  -5   4  11        3.06        2.74      0.76 o 
  -4   4  11        2.90        2.06      0.71 o 
  -3   4  11        1.57        0.95      0.66 o 
  -2   4  11       14.64       13.81      1.63 o 
  -1   4  11        7.31        5.33      1.45 o 
   0   4  11       12.36       10.09      1.20 o 
   1   4  11        6.84        2.46      0.87 o 
 -10   0  12        0.80        1.67      0.87 o 
  -9   0  12        1.98        1.16      0.80 o 
  -8   0  12       34.03       36.61      2.46 o 
  -7   0  12        0.16       -0.58      0.58 o 
  -6   0  12        0.84        0.80      0.72 o 
  -5   0  12        0.54        0.94      0.65 o 
  -4   0  12       57.22       57.98      2.22 o 
  -3   0  12        1.25        1.14      0.47 o 
  -2   0  12        7.97        6.86      0.71 o 
  -1   0  12        5.64        6.70      0.73 o 
   0   0  12        9.00        8.40      0.82 o 
   1   0  12       12.51       17.11      1.81 o 
   2   0  12        9.05        8.92      1.45 o 
   3   0  12        1.42        1.16      0.94 o 
   4   0  12       14.11       14.21      1.96 o 
  -9   1  12       31.52       31.34      1.72 o 
  -8   1  12        9.38        7.37      0.90 o 
  -7   1  12        2.50        1.89      0.59 o 
  -6   1  12       27.02       29.49      1.48 o 
  -5   1  12       20.92       22.64      1.28 o 
  -4   1  12       22.77       26.06      0.98 o 
  -3   1  12        2.32        1.83      0.35 o 
  -2   1  12       32.16       30.99      1.04 o 
  -1   1  12        9.76        8.67      0.69 o 
   0   1  12       22.23       21.33      1.76 o 
   1   1  12       15.82       15.22      0.97 o 
   2   1  12        8.16        8.13      0.78 o 
   3   1  12        7.68        7.13      1.24 o 
   4   1  12       13.53       13.74      1.36 o 
  -9   2  12        0.40        0.00      0.50 o 
  -8   2  12        0.25        0.43      0.48 o 
  -7   2  12        1.37        0.88      0.62 o 
  -6   2  12        3.07        1.99      0.61 o 
  -5   2  12      125.70      134.50      3.91 o 
  -4   2  12      167.24      176.03      4.04 o 
  -3   2  12       34.72       35.74      2.43 o 
  -2   2  12       44.25       43.17      3.12 o 
  -1   2  12       13.24       12.96      1.67 o 
   0   2  12        9.91        9.82      1.03 o 
   1   2  12        1.87        1.82      0.61 o 
   2   2  12        1.52        1.81      0.66 o 
   3   2  12        0.95        1.25      0.71 o 
  -8   3  12       15.57       10.02      3.04 o 
  -7   3  12       16.53       16.56      3.55 o 
  -6   3  12       10.66       13.32      1.09 o 
  -5   3  12       20.96       24.65      3.12 o 
  -4   3  12        5.07        4.76      0.92 o 
  -3   3  12        1.12        1.49      0.65 o 
  -2   3  12        5.63        5.28      0.92 o 
  -1   3  12       16.50       13.66      1.25 o 
   0   3  12        7.74        6.93      1.01 o 
   1   3  12        0.18        0.06      0.64 o 
   2   3  12        0.95        0.69      0.80 o 
  -5   4  12        4.07        5.43      1.30 o 
  -4   4  12        8.30        6.87      2.61 o 
  -3   4  12        0.09       -0.29      1.09 o 
  -2   4  12        7.06        7.18      1.12 o 
  -1   4  12        3.52        1.90      0.78 o 
   0   4  12        3.38        3.15      0.91 o 
  -9   0  13       17.22       15.87      1.81 o 
  -8   0  13       97.32      109.86      5.00 o 
  -7   0  13        0.57        0.51      0.72 o 
  -6   0  13        6.97        7.97      1.23 o 
  -5   0  13       11.43       13.41      1.52 o 
  -4   0  13        3.21        3.78      0.69 o 
  -3   0  13        0.03        0.08      0.38 o 
  -2   0  13        6.96        4.98      0.71 o 
  -1   0  13        0.14        0.18      0.38 o 
   0   0  13       14.73       12.61      1.52 o 
   1   0  13       14.09       17.18      1.88 o 
   2   0  13        0.87        0.22      0.72 o 
   3   0  13        1.17        1.16      0.94 o 
  -9   1  13        1.46        1.35      0.64 o 
  -8   1  13       11.49       11.17      1.07 o 
  -7   1  13        3.22        3.99      0.77 o 
  -6   1  13        0.41        0.41      0.65 o 
  -5   1  13       36.26       40.06      1.74 o 
  -4   1  13       75.26       76.73      1.95 o 
  -3   1  13       13.15       13.24      0.94 o 
  -2   1  13        9.61        9.45      0.78 o 
  -1   1  13       17.04       19.46      1.06 o 
   0   1  13        8.16        8.62      1.11 o 
   1   1  13       14.82       15.32      1.00 o 
   2   1  13        0.41        0.08      0.45 o 
   3   1  13        1.01        1.34      0.68 o 
  -8   2  13        0.46       -0.48      0.48 o 
  -7   2  13        8.80        8.45      0.99 o 
  -6   2  13       17.76       21.83      1.34 o 
  -5   2  13       25.95       23.78      2.27 o 
  -4   2  13       25.96       24.62      1.56 o 
  -3   2  13       15.08       14.72      1.27 o 
  -2   2  13       21.42       24.15      1.51 o 
  -1   2  13        7.50        4.55      0.82 o 
   0   2  13       19.64       23.74      2.50 o 
   1   2  13        4.52        3.70      0.82 o 
   2   2  13        1.06        1.52      0.74 o 
  -7   3  13        1.85        1.59      0.62 o 
  -6   3  13        1.21        0.58      0.61 o 
  -5   3  13        4.91        4.24      0.92 o 
  -4   3  13       36.62       40.79      3.66 o 
  -3   3  13        0.05       -0.22      0.61 o 
  -2   3  13        0.81        1.11      0.71 o 
  -1   3  13        5.76        3.72      0.87 o 
   0   3  13        4.96        3.88      0.90 o 
  -8   0  14       12.20       11.67      1.59 o 
  -7   0  14       29.03       30.95      2.32 o 
  -6   0  14        6.96       12.10      1.52 o 
  -5   0  14       12.33       18.00      2.03 o 
  -4   0  14        0.00        0.29      0.51 o 
  -3   0  14        1.65        1.35      0.54 o 
  -2   0  14        0.12       -0.19      0.45 o 
  -1   0  14        2.51        2.02      0.64 o 
   0   0  14       15.46       17.61      1.88 o 
   1   0  14        2.26        2.25      0.94 o 
   2   0  14       15.97       18.92      2.17 o 
  -8   1  14        4.69        4.03      0.82 o 
  -7   1  14        0.42        0.14      0.56 o 
  -6   1  14        5.02        4.17      0.78 o 
  -5   1  14       20.31       21.77      1.01 o 
  -4   1  14       46.76       51.39      3.01 o 
  -3   1  14       17.99       18.84      1.08 o 
  -2   1  14       11.94       12.14      0.89 o 
  -1   1  14       15.13       11.93      0.93 o 
   0   1  14        6.30        8.54      0.81 o 
   1   1  14        8.97       10.59      0.88 o 
  -7   2  14        1.66        1.30      0.66 o 
  -6   2  14        2.55        1.56      0.61 o 
  -5   2  14        4.89        3.54      1.49 o 
  -4   2  14        3.30        2.81      0.73 o 
  -3   2  14        4.14        4.43      0.82 o 
  -2   2  14        3.39        3.44      0.76 o 
  -1   2  14       13.84       15.30      1.33 o 
   0   2  14        3.28        2.07      0.72 o 
  -5   3  14        4.30        4.14      1.02 o 
  -4   3  14        5.73        6.92      1.12 o 
  -3   3  14        6.48        2.72      0.84 o 
  -2   3  14        1.26        0.64      0.74 o 
  -7   0  15       16.18       18.19      1.96 o 
  -6   0  15        0.44        0.02      0.59 o 
  -5   0  15        0.04       -0.07      0.56 o 
  -4   0  15       49.19       52.30      2.27 o 
  -3   0  15        5.56        7.37      1.38 o 
  -2   0  15        1.77        1.42      0.59 o 
  -1   0  15        0.81        0.36      0.80 o 
   0   0  15        6.15        3.19      1.09 o 
  -6   1  15       13.09       14.52      1.14 o 
  -5   1  15       25.21       29.24      1.87 o 
  -4   1  15       10.43       10.55      0.93 o 
  -3   1  15        7.81        7.84      0.82 o 
  -2   1  15        7.84        7.25      0.78 o 
  -1   1  15        4.79        5.27      0.92 o 
  -5   2  15        1.08        0.66      0.63 o 
  -4   2  15        0.12       -0.30      0.52 o 
  -3   2  15        4.27        3.40      0.84 o 
  -2   2  15        3.02        3.16      0.82 o 
  -4   0  16        0.74        0.51      0.87 o 
                                                 
